# Supplementary material for: A sensitive synthetic reporter for visualizing cytokinin signaling output in rice
Source: Plant Methods. 2017 Oct 27;13:89. doi: 10.1186/s13007-017-0232-0 (PMC5658958; doi:10.1186/s13007-017-0232-0)
Supplement: Supplementary file 2 — Additional file 2. Gene sequences used for the bioinformatic analysis. [file 13007_2017_232_MOESM2_ESM.xlsx]

## Sheet: Cytokinin targets
Adiitional file 2 : Gene sequences used for the bioinformatic analysis
OsRR1 (LOC_Os04g36070)
CTTCACAGAATCACAGTGCAGCACACAGCCACAGCGCCCAGTGGCAGAGGGAGATCGAGGAGATGGATGCTCACGCGCGGGCGTCCGTCGGATCCTGCGT
ACGGATGGCTGAGATCTCTTTGCTACGCAGAGCCAAGCGCTCCATCCATGCCATGCCATGGCGTGGCGCCCGTGCATGGTACTCACTCGTGTGCCAGAAA
GCTATAGCAGAGAATGTGGTTTAATACGAACCCCCTCTTGTTCAGTGCTCTATGTATCTTTGATTAGGGTGTACGGAACGGCAGGATGCACATTTGATGA
ACCAGATGTTGATCTTGGACTGTTTCCCTGACATTTCAATTGTGTTGGTCTCGAATCTGTCGCACTGTTTTATATGTTTTATTGGATCCATTTGTATTTT
GGGATAGAGATGATAGATTGCTTCCTCTTCCTCTTCCTCTTCCACAAGTTGGCAGATTCTGTTAAGAATCCTAAGGTTAAAAGTATGATACACAGAGCTG
TTTAACGGAAATGTGGAAGCAAATTTTGCCGAAGGAAAAATTTGCACATGTGGGTTGTTGCGACTGATTTGGGGCCAGTTGATGATGGATGCTGAATGGA
ACTGAGTTTATAATAATTATTCGAGAGCATAAACAAAATAACTAAGAGAAACTCCAAGAAATGACATTAACAAACACACAAGTCCATGCCATAAATGAGT
TTCATTCAGAAAATTTTATCGTATAAGCAATTTTGTTTTAGAAATAATTTTATCGATGGTATTTATTAGAATTGGATGTTTGTTAATGATATTTTTTTTG
GATTTTCTCAATAACTAAAGATTAGAAAGTTGAAAGACAATTTTAGAACAAGTTTTGTAAGAAATATCGAAAACAGTTTTTAATAAAAATTACACTATAA
AGAGCTTGAGAATCGTACTCGTAGTAATGCATAATTTGTAAGCTAAAGTACCAATATAAACGAGACACCTCTAGAGCTGTCGATGCATATCTATACCAGC
ATATTACACATCATATGAATAAATAGGTGTACTCTTTAAACAATATTTTTCTAAAAAAAAGGGATAAAATCAGTCTCTACTTTCAACCCGATGTACACAG
CCAACAAGCGTCATACCCTTAAAGCTATTTTTCTGTCAATAAAAACTTGGTTAACTTGCGAAAGAAATGACCACTCTGTCCAATAACAACAACAACAATA
ATGTGCTATTGTCATTTCTCGAACATGCATGGACCATCAAAATTAATGAAGATCTGCACAGCTCGAGCGACATGAAGAAGTTGACGACTGAGAAAAATCA
AAGATTCGTACTGAGAAAGAGATGCGCTTTAGGTACAGAAACGACACATCGCCTTTTATGTGTCTGCTTATGTACCGCTTATCTCAAATCCTCGGTTTAA
CGTACAGAGCTAGTGTACAGAGTACACTTATATCTCACATACGCTGGGTGTGCAACAGTTGCTGCCAACTGGAGGACAAGCAAGAAAAAACAACCGCAGC
AACGGCAGCACGGCAAAATGGTTTAATTAACTCTCATTAACTAACTCCGTTGTTAAGCTACCGTAGCAACAGAAAAGCGCATCCTATGAAAAAGAAAAAC
GTCCTTCTAAAAAAGTATCATACTTGCTTTTGAGATGATCTCCAACAATTAATGTGACCTTAGACTTTTTGGGAGAAAATACTTACCCTTTTTATGTTTA
ATTAAGCAAGGACATATTACTAGTGTAAGTACCTTGAATTTAAAAGAGTCCACAGAGAGATATGGATCTGATTGAAGATATTTTTCCTATCTTTTCCATA
ATGTAGCAATGGAAAAATAATTTTAGGGTACGTAAGACTTATACACTTGTATATTTAACATTCTAAAAGTCAAGGTTGAGTGACAAAAAACAACAAAATG
TCCTTAAGTTGTACAAAATTCAAAATTGGCTAGAGTTTATAAAGTCATAGCTCAGATAAGCATTTCCTAGAAATGATCCGCAAACCAATATTTCAAACAC
ATCTCATATATAGAAAATTAAGCAAGTCCACTTGTGATGAGATAATCCAGCAAATGCCAAGCTTGTATCCGGGACCTACCTCACCAGATTATAAACCCAC
GAGACAGTTAGAACGTATCAGGACCGAATCCACGTGCAGAGTTTTTTAAAGTTCCACCGATTAAAAACCGCGACGCCCACTAAAAACCAGACGAGTTCGA
TCGAGCGCCGCCTGTAGGTCAAACGGTTTTTAATTTCCCACAGCAACAACAACAACTAAACCCCCGGCGATTTAATGGTTAATTAACACCAGCAACTCAA
ATAAACTAATTAACCGCGACAAAGCGAGCAATCGAGCATTCGATTTGATGCGCAAACACGAGACCACGGACGGAGACGCGCGCGTCGCCGTCACCAAATA
TTTTCTGGGCGAGAAAAAGGTGTAGCCCTCCCGTCTCCGTCCGCAAAAGAATACAAGCCCATATGGAGCTTTAGTTAGAGATTTTAAGCTAAAGTGAAAA
TGGTTATAATTGGTTAGGATAAAAGAGCATGTAGAAAATTTAAACAATAGAGCTCTTTAATTGATTGAGATAAGAAAATTAACATTGTTTGAAGCTTACA
TTCTCTGATAAATTTTAAGGCCTGTAGGTTTAAGGAAACATAGGAACATGAAAAACTGAGATTTTAATATGATTCTATGTGTAAATCAGTGAATTATAAA
ATATAAAAAAACATAAAAGTAACCTTTGAATAAACCACAGGAAAAATACAAGAATTGGAAGAAAGATATAGACTAAAAAAAGTTTTCAAGAGATCTGAGC
TCTTGCTAATTTTTCTCCAAACCATTCTATAAAAATTACATAGAATTTGAAAATCTACGATCCTTTATATTAACGGACTAAATAGGAAAAAAAGTTGAAT
TTAAATCCTACGGATTTCCTTCGTAAATTCTTCGATTTAAAGGGGCTTCAGATTATTGATTTTAAGCGAGAAAACACTCTTACGGAGTAGGAGTACTTTT
CGTAGAAGAAGAGAGAAAGAGAGAAGAAAAGGGAAAAGCGGAGAGGAAGAGAAGAGAGGCGTTGTTTGTTGTGTGTGCGAGTGTGTGGAGAGATTCCCCG
ACAGCAAAATCTAGAGGAAAAGCATTCTCGCCCTCCCTCCGTGCCCCACGAGCTACCACCTCCCCACACCCACAGCCCAACCCCCCACCGGTGGGCCCAC
CTCCCCTCCACTCTCTTCTTCCTCTCCTCATCAGTCCTCACGGTCTCTCTCGCTCGCTCACGCAGTCTCTCACCACGACTCTCACGACCTCCCCCTGACC
TGACCCAGAGGAGCAGGAGAGAGCATAGCACGGCCTGCACGGATCGAGCAGCGGCAGCAGGAGCTCGTCGCCTCTGCTTAAACCCCCCCCCCCCCCCCAA
TATCGGTCTCTCGCCTTGTCACCTTACTTGCTTGGCTACTACTACTTCACCACGCACAGCTGGTTGGTTGGTTGGATTAGCTAGCTACTAGGATCAGTGC
TTCGCTTCTCTCTCTCTTTGCGTTGCCGTCGTCGTCGCCGCTGGTGGTGGTGGTGGTTGTTGGTGAGGGAGAGATGGAAGGAGGAAGGGGGGTGACGAGG
GTGCTGCTGGTGGACGACTCGCCGGTGGACAGGAGGGTGGTGCAGCTCCTCCTCAGCAGCAGCGCATGCGCCGGCTCATTCCACGGTCAGTCATCTCAGC
TCATCTCATCCCCTCCTCGATTCTTCATTTCTTCTTCTCGGCAGTGTAAGCTTGGCTGCTGCTTGCTTGTTCATCTCTCTGTGTCTCCATTCGTTTTCTG
GAATTCTCTCTCTCTCTCTCTCTCTCTGCTTCTTCTTCTTCCATGGCTTCCAACCGCAATTCCGGGCTCGTTTTTTCCCCCATTCTCCTTTGTTATGCTT
ATACTCCATTGTTTTAGTTTTCATCATAAACTGATGCTTTTTTTGACCCCTGATGAGTATGCATAAGCTGTGACACAACTGCAATCTCTCCTCGACTCTG
TTTTTTCTTTTTTTTTTTGTTCTCCCGTTCTTTGTTTTCCCTTGCCGGTGGTGTTTTTGGGTTCGTGTGCAAGAAACAGATGCACCCTGCTGCTGTTGCT
GCTGCTCAAACTCTAGTCTTGAACTCTTGACTTGCGACTAATAATCTGAAAGACTGAAACTCGGCTCAATTTCGTGCAGTAATCGCCGTCGACAGCGCCA
AGAAGGCCATGGAGTTCCTCGGCCTCAAG
OsRR2(LOC_Os02g35180)
GAAGAAAATACTCGTATTCATATCCATACCAGGATTATTATTATTTTTTTACAATTACACAGAAGACACATATGCGCGTGCACCACTGCATACACACATC
ATTCACATACACGTGCATACGCCCCTAACACAACTCAAAGAAGCAGATATAGGTAAAAATATATAGGCGGGTAAATTCCTAGCCTTACTAAAATCCTATT
AAATACGCATAGATGTAATATTTACGGGCACTAGGATTTAAATCTTGACGGGTGAAGTCATGCACCCATGACTGTACAATATCATATGCATCATCGGTGC
TTTATGGTCCACTACATATTAAGTGTTAATGTAGAGTCCAAATTTAAAATTTTATTATAGGCAGATAGAAGAAGACTTCCTTAGACCCAAGCACATGCTC
CATTCTTTTGTCTCTGAACATGCCAGTTGACCTCTAATCGAGTATTGTAGAGTAAGTGCACGATTGCACGAATGATATCCAGACATGCTAATATTCTCGT
AATCACAATTTTGAAACTTGAGTACAAGATCTTATAATTATATTCATGACCTCTTTTTTTTTCTTCCCCAACATTATTGCTTAGTCTAATTGTCACCATT
AAATCTCAACCCAAAAATACTATCTATAAGTGGCATCATTCATTGCCAGAGAAAACTTGCCTATCATGAGTTTCATAACGGTTGTCATCACCATGAGCCA
ATACCATTACGAAGTTGTGCTCATACTCATAGAGTTTCTATAGAGATTTTGAAGCATTATAAGAACACAAAAAATTTCAACCTGCTGTGCTAGGACAATA
TAGTGCCTTGGCAAGGTTTGCCCGGCACGGGCAAAAGGTTAAAAAAGATAGGGAAATGTTTTATTAAGGTTATTAAAAAAGCTATATTTGTGCCAAATTC
TCTTTAATATTCAGATTAGATAGTACATGCAAAGACTGAGTATATTTGTGCCGAATATCACTTTCATAATAATATGATTATATTCCTTATTTGGATATTT
TTAAAGAATTTCAATCATATGGGAACTTTTTCGTATTTGTTCCTTTGGAACAAAGGGATGACCCCATAAAATCATATAAAATTAGTATAGATTGTCCCAA
TCTCTATCTCAACTATTATAAAATTGAATATGTTTTCGTCAAAATTTTGGTACGTCATCCGTATTTGAGTTGGTTCTATGTCACCCGTATCCAATTCAAC
GTGACTCCAAATTCCAAAATAACTAATACACCACCTTCCCTTCCCTACCCAACCCAACCCAACCCAACCGACCCACACCATCCTGTCACCCTGTTCCACA
CGCTTCCACTTGGCGCTGGCGCCCCTTCCCGATTGATGTCTTTTTTCTCTTTTTTTTTTCTTTTTTTCATTTTTGTTTTCTCCCAATCATATTGTCCTCT
CCCTCTCCTTCCAATATCCTTTCTTTTCTCCTCCTTTTCTCTTTTATCCTCATTTTTTCTCTTCTAAACTTCTCTCCTTATAATATTTCCCATTTGAAGG
TGTACATAATATTTTCCATTTGAAATTATTATTAAGGTGTATATGCTGTAAGTTTGTTACTTTGTAAATTTTTTCCACCTACAGGTAAAAAACTTTCACT
AACTGAATAATCAAAAATTCAATATTTTATCGGTGACGTATAATAGAATAATAGACACGCGCCAACTTATGGAATAGCCACCTGGTCGATTTGTGAGGCG
ACGTGAAGGTGTACATAAGAGATTCTTCGTGTGATGACAAATGAAGCGAGTGCAAACCGGGTTCAATACTATATAATATCGGACTTTGTTTTGCTATTAT
TTTATTTGTCTTGTTACGGATAGTTGTCTGAATTGGTAGAGTTTTTATCAATCGTGAAAATTATCTTAGCATGTTAACATGCAATTTTGTTAGTCCATAA
TAATTTTGAAGAATTTCTATCCAACCTCGTAGGAATCTCTATGTATTTTGATGTGACGCCTTAGGCTTCATCAATCCATCGCACAGTTGAATTCTATATT
TTCTCTATTCGCGTATTTTTAAAATCCCGTGTTATAAAAGAAAAGCCTATCTAGTTTTATAAGTAATTAATGGAAATTAATTAACAGTAGTAGTATCCAA
GAGCAATCTTTCGTAACCACGTCGATGCCAATACAATAACCATCATCATCATCATCATTATCCGTGTGTACTACCTCACGACCCAATGGCTGCCAGCAGA
TATGTCAGCACCGATTGCATGAAATGATCATCATGATGATGATGCGTATCTTGAATTTCCCTCCCTTTTCTTTTCTGCCGCCAGAACAGCAAATAAATCA
CAACTTATTTTTAAAAAAGAAAAAAAATAAAGCAGAAAAGAAAAATAAAGCAATTGAGCTAGTAGCATGAACTTCCTCGGTCCCATAATAATTAGTTCTG
GATTGTTTAGCCTATACTAAGGTTAAGGTTAAAAGAAATCACTACAATATTCTTTATTAAATAATATATAATTGGGCGTGTGATGGTGGGGGAGGGTAGA
ATGAATAAAAATTTAAAATAAAAATAGTTAATGTGATGAGTAGTAATTTAAAATAATTATGAGTTTTAGATAATTTTTATTATATATTAAAATAATAAGT
ATTATGTAACGCATGAAGTATATTATGAAATGGCACGTAGCATAGTGGTTGCAGTGATCTGAGTAGCACCTCAAGGTCTTGAGTTAAAATCTTCATAAGA
GATTATTTTAAGTTGGGTTATTTGAGAGCTAAGTTTCCTAATTAATAAGCTAAGTTTATAATCTTTTTTTAAAATATATATATATATGGTTGGATATAGA
GAACTGATAAAAAATACTCTTCAATATCAAAACAGGAAGTACAGTAGTCGGAGAGGGTAGAGGAGAGGAGGATTCCCAGCCCCGACAACCAAATCCAGAG
GAAAGCATTTCCCCGGCCCCACCACACACCCGCGGGTCCCACCGCACGCGCGCGGGCCCCACCTACCCCTCGTCTCCCTCCTCCTCTTCTCTTTCTCTTC
TTCTTCTCTCGTCGTCGCGTCGCGCGCGGGCGGCGAGGCGAGGGCGTCGCGATTCCTCCTCTTTCAAATACTCCCACGGCGAGGACCGCGGCGAGGGCGC
GCGGGCCATTGCTGCTGCTTCTTCTGCTGCTGCGTGTGTGTGGGTGAGACCTGAGAGGATGGGAGCGGAGGCGGTGAGGGTGCTGGTGGTGGACGACTCG
CCGGTGGACAGGCGGGTCGTGGAGCTGCTTCTCCGGGCGCACTGCGGCGGCGGCGGCGGCGCCGCCGCCGGCGAGGCGGCTCCGTTCCACGGTGAGCGCT
ACCGTCTCTTTTGGTTCTTTGCTCCTTTGCTCGCCTCGCCGCCGACGCATGATCGTTTGCTGGCTTTTCCTCGATCCTCCAGTCACCGCCGTGGACAGCG
GCAAGAAGGCGATGGAGCTGCTCGGCCGGCGGCGGGGGGACCGGGACCACCTCACCCCATCCTCTCCGGCGGCGGCGGCGGCGGCCAACGTACGTCACCC
ATCACCATACACTGCATTGCAGATGAGCCATTTGATTTTTCATCACCTGATATAGGAGTGTTCATCAATTCTGAACGAACTCGGTCTCTCTCACCCCCTC
CTCTGACACAAAGTCTAACTCGCTCTGTTCTTTCTCTGTTCCTCGGAGAGAAATTTAATCCCTTCACTAATCATCACTAGCAGAGCAACAGTGCGGTAGT
TTGAATGTCTGATGAGTTCTTTGATGAAACTCATGTTGCCGTACAGTGCAAAATGCCTACGTAGTGCCACATCAAATTGGAGATGAATCTTTTGTCATTT
CTTTTTTACCCTTTTCGATTTAGTCTGAAACTAGAGAGATGAAAATGAGAATGGACAAATCTTTGCAGGATCAAGCGATCGACATCGTGCTGACCGACTA
CTGCATGCCGGAGATGACAGGATACGATCTTCTCAAAGCCATCAAGGTTGAGCGATGAAGAGCATGTGAAACTTCTTCAAAGATTCTCTTTTCTGTTTCT
GTTTTTGTCAGTTCAAATGTAAATTTGAGCATCTGAATTTCTGAATCTACTCAGGCGTTGGGGTCGCCGAATCCGATCCCGGTGGTGGTCATGTCGTCGG
AGAATGAGCCCCAGAGGATCAGCAGGTGAAGTTCTTGGCACCCATTCTTTCTCCTCTTCTTTGCAAAACCATCATCAATCAACTCGTTTGCAAAGCTGAA
GATACTGTTTTTGTTTTTGTATATTGATGAAAGTTGCTTTTGCAACTGTGGCTTCTCTCCGAAAGCCAAGATTTGCACAGCTTTTCAGATTCAAAAGTCG
GATTTGTGTGTGTGTGCATCACCACTAACGCTAACATGTATGTCCTCTTTTGGTTAAAGCAGATGCTTGACAGCCGGTGCCGAGGATTTCATCCTTAAGC
CTCTCAAGATGAACGATGTCCAGCGCCTCCGGAAATGCTCCGGCGCCACCAGGCCGAAGTCCGCCGTCGCCGGAGACGATGACCGGTGCTGCAACACGGC
CAAGAAGGCGGCGGCGGCGGCCGCAGCCACACCGGAGCAGCAGCAGCAGCAGCAGAGATCTTTTGTTTTCTTGTTTTTTGGTTTTTGCAGGTGATGAATG
CATCCAGCTTCGAGGTGTCGCACTACTTCCAGCTCATCTTCAAGCTCATCCTGCTCGCCTACGCCGTGCTGTGCCTCAGCCAGCTCCTGCACAGATGGTC
CAATGGCAGCAGCCTCCTCTCCCTGTGGTGCGCATGAATTCAAGAAATTAAATCAAATCGACGATCCAGAAGGCTGGATTGATTAATTTCCCATTATCGA
TGAAAAAAATTGAAAAAAAAAGAGAGATGGATGAAGACTCAGTGGCATAGCGTGGATTTATCCGAAACTGAAACCTCTTCATCAAGCAAGAGTGCAGCTA
AGGTGGACTAATTGGATGCATGATGATCTCCATCCCAGCTAAGCATGGGGGTTCTTAATTAATTCAGCTATAATATAATTTTCAACAGCCATGCATGCAG
CAGCAGCTAAGATGTGATCTTTCTAGGGGTAGATTTGTTACTTATTTGTTCTTAAATTCTCAAGAGGATTCTAACCAGGTTATTAATTATTTTCAGAGGT
TTTTAAGTGGTACTATACTACTACTGCTACTTAGATTATTTTGCTGAGAGAGAAAAGAGTAGCAGTACAGTAGCACCACAATTTGCTCATTTGTATAAAG
GGGAACGCATGATTTGAGTGGGCATCTGGTGTCGTTTTTAATCCTGATCTCGATTTGATACGCTGATGCAACTGTCCGGAGAAGCTTCTGCTTCTCTCTC
TCTCCCAAGATGTGTTTTTTTTTTCTTCTTTTTTTTCGCTCTCTTTCTCTCTGGGTGGGTGGACGTAGACGTCCACCTGCTCTGCACCTCACGCTGAATG
AGTTGACCGGATCTCCCGTATTATATATCGTAATCTTGTTAAATGTTAAGGGAGAAAGGAGAACAGTGTATGGTGATCATCTTTGATTGCAAGTTGTTTT
TGCCCATCAGTTGCTGTGTA
OsRR3(LOC_Os02g58350)
TCTAGATGATGGCAACATTGCTGATTCAAATAATTCATCATTTGTTTTTCATAACACACAGATCAACAGAAATCTCTTAGGGCTTCAAAAAGGCTCATTC
AAGCTACAAGATGAACATACAATGACTCCCATTTCTCGAAATAAGGTTGATATTGCTGAGAAGTCTACATGCTACGTTGCTGGAGAATCCATGGTTGCAG
ATCTACAGGATACCAACAAAACACCGTCAGACCCAAGAGATGGAAGCATCTCAAGTTTCTCAGGGGCTTGCAATCTTTTAGATGAGTCAAAATATTCAAC
GGATCATCCGTACTACTCAAGATCCATGTCATCTGGGCCTGAATGTAGTTTGATAGAAACTCCTGAAGCAGCCCGTGGAGAATCAGTTGAGACAGATGAC
GAAAATTTTAGTTTTGAGGAGACTTTGACTCCTGAAATCTCTTCAAATAGGTCTGCTTCATATAACTGCACAGAGGAAGCTGTAAGATCATCTGGAAAAG
GATCAACTGATCCTCTAATGGTTGATGTTCATAGTTTTGATATGATTCCCGCTGGTGAAGAAAGGGAAAACGAAACATTAAATGAAATTGCCTATAATTC
AGAGCAGGCAGCCATAATTACGGAGGATGTCAAGTACACTGAAAGTTTTCTGAACAAGCCAGGATCGCTTCCATATGCTCCAAATGATAATTGCCCCATA
GCCACTGAAAATTTTGACAAAGGATTTTCTGAGCCACAGTATCAGGATGGACCAGAAGTTGCTGTTCGTTTGGCAGGGATGCCCCTCTTTGTGGATAATG
GCACTGAAGCTGAAAAAAGCCATGATAATACCAGATGCTCTTCTTCTTCTCATTCTGAACTCAACATTACAGAGGCTGTCCAAGAACTGTCTATAGATGT
TGGAAATAAAGGTGAGTGTCTGTTGGGTGAACTTTCTAAAATGGAACTTAAAATAATTCTATTGAAAGCAGTAATAGTACTACACAGTGGGAAAAAGACC
AAGGGGATAGCACAATATTTCTTATTTCAATAATCTGACATTATGGCTTAATTTGATTGCACATTAATACATTATCACTTAATTTGGGAAAATAGAATAT
GTATCTTTACTAACCAATGGCACTTGCTCTTCAGTTTCCCCCAAGGGCTCTGAATTACCTGATTGGCATCGGATGGATAAGGAAGCAAAAGACAGTAGAT
TGGACGATGTGAAAGAGGATTTAGAAGACTTGGATGAGGACCATGAGGTGAGTCACATTCCCTCAGATGTTGCTTTGAACTTCTATCTTCTTTACTAAGG
TGAGTTCTGTGACTTATTTAAATCTGGTGTTACAAGGTATCGGAACTGTACTTACTGCCTTGATATGATTTCTGGCAACAGAATAGTCCCATTGACCCTC
CGAAGGTAGCTGGAATTACACCTTCTCTTGCACCAACGCCTTCTCTAAAACTATATGCACAAGATGCTTCTTGGAGGGATTCATCAATGGGAGTAAGCAA
TGATTTTGAAGTGGCACGAGCAGCAGGGCTTCGGCAAAGGAAACAAGTATTCACAATCAGTAGTGGCACTGGGAGCGGTACTATGTCTGAGCTAACTGAC
ACACAGTACACTGAACTTGTTGACGATGTTATCGATTCTCTTAATGCTCCTCTACCCTCATCAGCTGTTATTAATACTAAAAAAGGACCAAATGGTATGG
CTGCATACTTTTTAGAACAGTCAGCTACTGAACAGCCTCGTAAGAACATCTGAAAGCTTACCGCAGGACTGGTTTCGTTTTGTGTTCAAAGTTTCAACTA
TCTGGAAAACTGCAACAACAAAAAAAATTGAGCAAGGATTGCTGTTGCAAGTTTCGTGTAGCCAGAGGGCGAGGGTAAATAGTCCAACATGTGGAATTTT
TTCTACAGAGTGGTGTGGTATGATAATTGTGGAGAGCATAATCTGGCGATGAAAAATATGAATTCATCATTGGATTAAGTTGCTTATGTGGAGTTCTTGA
ATTTTGTCATCAAGAATATAGGACTTGTTGAAACATAAGACGCTGTTCTAGAGTTTTTTTTTCTTGTTTCGATTGGACCTGTGTGTGTTTTATTCTCTTA
ATACAAAGGTGCACAATCCTTTTGCGTATTCCTGAAAAATTGGAGCCGTGTGTGTGTATTGTATGCATAAGGTAAATATGCTGCTAACATTAGCTCATGT
ATAGTCTGCTACATAGTTTGGCATCTTTTAGGTGGGATAGGTTTGAAGTGTTTCTCATGTGTGCCTCTTTTTTGTACAAGTTGTAGATATCTGTATCCTT
TGTAGGTAGAATACACAAACATCATAATGTTCCCTGTAAGTAATGAGTACAAATGAGAGAGAATCTGCTTGAGTATTTGGTATATCATATATCCTGCTAA
TCTACTTTTGTCATATTCTTTATTCTTCTTTATTTCTCTACAATATTTTGTACTGTTTTCTGTTGGAGGACGAATTATTGAGATTCTCATTATTTATATT
ATTTTTATCCTGCAGCTATCAGTATAGAACAGATATGATGCAATCCTTGACTAGCCAAGTTATGATAAACTCTGGTAGTTCTCCATCCATGGTGTGGCAA
TCCCATCGGAGAGGTATTACATTTAGTAGCCCAAATAGACAACTTCTGCTGTGATTTGTGCTTTTAAATCAATTCTGTTCTAGGCCAATAAGAAATGGAA
TATGTGGCACTACGAACATCTCATATCCTATTTCACCCAGTTTGTCCTAGAAGGTACAAGCAGTATCCTTTTACCTATCTGAGATACTATACTATATTAT
CACGTTTCCCTTGGATAAAACTCTATCCTGCAGTTGAACGTTCGTTCCTTTTTGTGTATGCAATGGGGGTATATTTTGATCATATGTGCCAAATAATGCC
TTGTGAGTGTAGAATTGTCCCTACTAACTACTTTCTCTTCTAGATGACAATGAGGCTTCTCTCGTTACTTTCCTGATCTCCTGCATTAAAAACATTAGAT
GCATTTTGTCAATTGTTGACACACAGTTGCGATCCATCTGTCATTGCTCAGGATAGTGGCATATCATGCTGGATGCTTCAAATTCATAGTAACATGGTTG
ACTTTCATATTGTAAAAGGGCACCAACATCAAAGATTGCCTCAAGCACAAGTAGGGGCGTGTTTAAGTGTATGCCGACCTATTATATTTTTTTAGATTGA
CACGTCAAATTTAATACCTGATGTGAACTCTTCTTTAGTGCAGCCTGTATGAGGGGCCTTGTGTGCTCCACAATGCCATCTGGCTGCTAAAAGATGTGTT
TTGTTATGCTAATTGTTTAATCTTAATTTGTTTTTTAAAACAGATCAGCAATACATGGCTTCAGAGTGGAGCTCTGAGTGGTACTGTGCCACATACATGA
TACATGTCCCGGAATTTTGCTGTGGATTATTGCTTCAGTAGCTAACTATATAACATTTTCAACTCTTGTTTTTCTTGAATATTACTAGACCTTTTAGGTG
TGTGGAAGAGGCAAATGTCTCGCTCTCACAGCACCTCGTATCTCCAGCTGAACTGAATCTAAATATCTGATCCATTTTGTTTTCACCAAATGCGCAAGGA
TAAGTACATTTTCCTACGTTGCAGCAGAGTCAGATGAAAAATTCTTGCATCATTACCGGCCTTTGATTCTTACGTTTCTCAAAAGCATGAGCTGAAAATT
TCATTTTTATTGAGTTGACCTTATGATTCTGAGCTGTGATCCCCTGATGTTTACTCAAGAGCAGCAGCTCATTATACCTGAACAGCTTAAACTTGAACGC
TTATGAAGGATGAAGTAAGGAAATGCTGCTTCATAAAGAAAAAGCCACGACTCCCAAGATGGATCAGCAGCAGCAGCAACCCTTCTTCTGCGACCAATCA
CGTTGCTATGCTGGATGTAGGCTTCTGAACGGCAGTCCAGATACAGAGAAACTGACTTCAGGAAATAAAATAAAGGGGCTTCTCAACTCTCCAGCCTCAG
GTCAGACATCATATATCAGAATCTCTGGGTTCTTGAAATTTGATTAGTTTTTGAAGAATGCATTCTTCCGCCATTATTATTTTTAGAATGGGGGTGGGAC
TGTGGAGTAGTAGTTGCCGTGCACAAATAATTTTATCCTCAAGATTCCCTATACATTTTGGACATGCTGTAATGTTTCCTTCAAAAATGCTGTAATGTGG
ATAGTTCGTGCATGTAGTGTGGGTGTTTAGGGCATATATTGCTGGAAAATATTTGTTTTGGTCCTTGATAATTTGTTGGTCTTGTAGCGTGGGTGTTTAG
TGCATCTACTGTTGGGAAGGCTCCCTAAGGTACAGGGACAGGGATGGATTCCGTTGCTGAACTTCCCTCACATTTCTGCCTTGAATTTGCATGTTTGAAC
CTTGTTGCAAAGAGCAATACAGCCAAATGAAATGCCAAAACCTTGAGATAGGGGACAAAATCAATCAATATGCTACTCAAGATCTGGATCTTGTCTAGCT
ATAAGAAATCCATATGAAGGTGTGACTCATCTAGCTGAGAAGGAAATGGATGGCATGGGGGCATCTTATTTAAACCCCCTAATTTCTCACACACACTTGT
GTTGACTGTAATTAATGTCTTTTTTTTATAGATGATGAGGGCGGGTGAGCAGTATTGTGCCATGTGAAACAGATACTAGTATAATGAGGAGCCTGAATAG
GAAATTATGGGTATGGATATTTGGGCAGGCAGCTACGCCTGGCATGGTACAATATGGTATGGTAGGGGGTAGGCGCCTCGGCCAGCGCTGCACCACCGCC
TCTGCAGATTTGCTTAGATCTCATCCTCCTCCATTTCTCATCCTCTTCTCCTTCTCCTTGTTGGAAATGCTTTCCTTTTTCCATTGTATATTCTGTGGTC
GGTCGGTACTCAGTTCTTTGCCAACTACCACTGTATAAAGGCCAGGCTGCGACTTGTCCATCGCCAAGAACACCAAAAGAGAGAGTCTACTCTGCTCTGC
OsRR4(LOC_Os01g72330)
GTTTACTGTAGCATCACATTGTCAAATCATGGAGCAATTAGGCTTAAAAAATTCGTCTCGCAAATTAGTTACAATATGTGCAATTGGTTATTTTTTAACA
TATATTTAATGCTTTATGTAAGTGTTTAAATATTATATGTGATATAGTGTAAATTTTTTATGTGGGAACTTAACGGGGCCTATGCTTGACTCCAACATAT
CCTGGATAAGAATCTGATGAGGTGTCACCACACACAAACACAATGTTTGTTTGTTCCATCTGCACGCGCGGTACAATGTATCCATCCAACCCAAAGCACC
CATCTTTACAGTACCTAAATCTTTTTAAATCTGGCCGTACAAGATTCAGTTGTTGGAGACGATGATTTGGTCTACACTCAACTGCTGGCTCGATAATTCC
CTCTGCAGAAACTTCCATCCGTCATCCGTGGAATTGGGCCGAGCTATTGCCATCGGTACTGTAGTTTTTAGCTCGTAGCTGTAGTTCTTTCTACGTTGCG
TCAGAGCCAGCAAAGTTGAAATTGTGGCTTGCGCCAAATCTCTAATCCACAATAGAACTGTTAGTACAGGAAATTCCCGTGGAAATACTGTAGAGCTCAT
TCCTGATTTTTTTCCCCTCCTACTTATCTATATAAGAGATACTCTATCCGTCTCAAAATAAGTACACTCAATTATTTTAAAACGGAGAGAGTAATTTAGA
AAGAAGATATCATGTTCATTCTAAAGTTCAAGATATTCTCATAGTAATAAAGAAATAAATTATTAGATAACACGTAAATACTCAACTCCGTAAACGTACA
TTGACACGTACCTCTTAAACGTATGAGCACATCCGAAGATTAAGTCGCATACTGAGATTGACAAAGTGACTAAAGATTTTCACTATCAATAGGTAAAACA
TCTACTATTAAAATAATAATTAACCGTAAATATAAGCACATGTGATAAATCAATATCTTGAACCGGATGAATAGGATAAGTAACATAACCAATTCAATTA
CAATATATAGTACTCCCTCCGTCCCAAAATATAAGTATTTTTAGCTATGAATCTAGATAAGCCAAAATTTATTATATTTTAGAACATAGATAGTATTTGT
TTTAAGCAGTATTATGATGTGACAAGTACACTTCAGTTTATCCAGACAAACACGTGGAAGTTCAGCATTATAATCGAGGACCAGTTGAATAGAACTGGGG
ACATGTTGTTTTCAGCTTATGGGTTATTCCCTCCTTTTAATATACAATATAGTAATTGGATATTGTATTAGATTTCGTAGTATTATGATGTATCTAATTT
ATTATTAACTTGTTATTTTTCTAGAAACACAATACAAATGTAAACGTTCACAATGCGTATATACTCATCTATATGAACACACATACCTTATCCTTGTGAG
CACCTCTGAAAGACTTGGACTGACATATTATTATATTTTAGGACAAAGTGAGTATATATTATCATCAACACGTTTCATAAAACTTCTACACAATATGTTT
TTTTTTCTTTCAAAACTTTCTTCATAAACTTTTTTTGCATTTCTTAGAAAAAAAATTTAATCTAAAATATTAACTTTCTAATATTTAATTTACTCATTTA
TGCTCTCCATCAACTGTAATAAAATCAGTTTTTATCCATCATCTACCAAAGAACAGGTTTGAGTCGATGAAAGGTACTACCAGTAGAGAAAGAAGAAACA
ACCTTTCCTTTGCTGCTGTACACAGACATAGTAACTCCACATCAGCGTACTGATCGTTGCTTCGATTTTCCCGGGACAAAGGATCGTCCCAAATCATCGG
AAAAAACGAACGAAATCACCACCGACGCACACACAAAATCGTTCTTGACGGAACGAGAGAAGATAAGATCGATCAGATCGTATCGCGATCGACTTCGTTT
TCTTTTCGATCGGATGCGTCGAATCCTGCATGCAATGCAATAAGGAGAGCTTTTTTTGGATGGCCAGTTGGCCACATCTGCGTGATCGATCTTTGCCAGT
TTTTTTTTAATGCAAGATTGCTTAACAGTTCGAGGTCTGCGTAGGTGTGATTCGATGCGTGTACCCGGATCTCCCGTTGGCGTAAGCATATTACTCCTCC
TTGCTAGCTCCATTAAGCTTTGGAAAGCCACTCATAAATTATGGAGTATATTTTACTTTGCCTGACTCCTCTGAAATCCAATGGCTAAACTAGAGTACTT
TGTACTGTTCAACTTTTCAAACTCTGGTGGAGTTATATTTGATGTCTTTTTCCATTAAAAAAATATTTTTCTGTGTTTAGAAACATCAATTGTTAATAAC
TTTAAAAATTTTTAATTAAAAACATATCTAAGGATGTACTACACTAAGACATGATGTATGTATTAGTCTTAAAATGTACTTAAGTTAAATGTTTACCTAT
TTTTTATAATTTATAATAAAAACCATATATAAAGATCATATCATTATATAAAATAAAACATTAAGAATTACTCCCTCGTTCCCAAAATAATTATCATATA
TGTTTATGCACTAAGACCAAGTATAATTTAAATCACATCAATCAAGACACTATGTACACATTTTTCCATAATGCATGTATCGATTAAACACACTATGCCA
ATTACACCTTAGCATGCACATATTTTCTCATGATGTATTAATTGTATTATTATAAAATTCATATCCATACGGTTATATGATGATCAATTTGAGAAATTTT
GATTCTATTATATGATGATCAATTTAAGAAGGAGGGAGTATGGAACCAACTATACATACTACTACTTGAGTACTCGGTATAAGAATTGTGTAGCCCGTTC
GGCTAGTTTAGACTAGGGGAACCTTAATTTTCACTCCTGCAGAACATAACAAAAATTAACCTAGCTCATTCCTTGCATAGGTTGATGACTAATTACTCTC
TTAAAGTCGTAAACCATGGGTAATTAAGACGGTAGTAATACAAGAGATAGGGTAGATGAGTAGACGAGGGACCGTGCGACCATCCAACACATGAGACCGT
ACGTATTCATACACACATGTTGACATGTATGGATGGATGGATCGGGGTTGGCAAAGGCATGGGGCGTGACGTCAGCGGATCTCTCCCCGGGATTTTGGTG
GGGTCCACCATGAGAGGGGTGTGGACCGGAAGAGAAGAACCCCTGTGTTGTGTTTGCTCCGTTCCGTTTTGAAGCCGTGTACGGCGTTGGACGCTAACCC
CCGTTCCGTACGATTTACGTTACAAAACTGCACCGATTTTGTATACACCAAATTCAAATCATCTACTACTACTACTATTGTTTCTGTGCAAATACAGTGC
AAAATTACTTCATGTGTTTGATCAATCAGCTCCAAACTTTCGTTATTTATTTACTACTACTACTACTACAGGAATTATTCAGAAAATCCCATGTCGTCGC
AGACATTATTGCCAGAAAACAGTGGTCATTAAAATCGCGGGGTCGTTGTCACTGTCACGCACTAATCCGCTGTTTTCTCCGGCCGTTCGCCTGTTTTTGT
TCGTGTGATAGCTATCATCAATCCGCTAATTAACTGACAACGCATATTGGAGGACGATTGCACGGCCAGCAACAAGCAAATCTTCGCAACCAAAAAACCA
TGGGCTGATGGGCTCCCCTCTCCTACGTGGCGCCCTTGCACGAATCTCAAAGGCCTCGTCACCGTCCGATCGGAGCAGCACGAGCTACTAAAATCAGCAG
CTTAGCTTCTTCTCCCTCTCGCTCGCATTGCCATCCACCAAAGCCAAGAGCAGCTCAAGCCCACCGGAGGAGAGAGAGAAAAGAGGAAATCATGGAGGCG
ATTTGCTGTGGAGATTCGGGTGTGTGATCTGGTCGGATCTTGCTTTCCTGGGAGGAGGAAGAAGAAGAGGTGGAGGTGGCCGCGGTGTGATGCGGTGGGT
AGTTTGCTTATATCCTCGAGATGCCGCATTAGCCAAGCCAGCCACACCCATCATCATCAGCTTCCTCTCCCTAGCTCCATTGCCGCGGCAGCAAGAAAGA
AATCACCAGGAGAAGACTTCTTGGTGGTTTGATATGCTTTGATTGAGCCCCTGGAGAAGAGAGGAACAGAGGCTTTTTTCTCTGCGGGTTCTTCAATTAT
TCAGGGTTTCTTCTGGTTCTTGTCTCGCCATGACGGTGGT
OsRR5(LOC_Os04g44280)
CCCAATCTTTTGTTCGGCTACAGCCTGCGCACTGGATGACACTACTGCAATATCGTCCTTGCTAGAGGTAAGGGATTTCCCTCAAAAGCCATGGATAGAC
AGATGGAGTACTCCTACTCCTGTACTCCCTCCGTCCCAAAAAAAAAACTCAATTCCTGAGTTTCGGTGTTTAACGTTTGACCATCTGTCCTATTTAAAAA
AATATAAAAAAATTTAAAAAGATAAGTTATGCATAAATTATTATTCATGTTTTATCATCTAACAATAATAAAAATACTAATCATAAAAAATTATATATAA
GATGAACGGTCAAATGTTAGATAAAAAACCCAAGAATTAAGTATTTTTGAGACGGAGGTAGTACTGCCTTCACCAAAGGAAGTCATAGGTGGTGTTTGGT
TGAAGGGACTAAAGTGGGGCTAAACTTTAGTCTCTCTCACAAAAATATAAGTCCCTACCATAGGGACTTGTACTTTTATGAGAGGGACTAAATTTAGTCT
CTAGTTCTCAAACACCCCCATAGTAGTCAGCTCCTAGCTAGCTTTGTCAGTTGAGCATATGGAGTGTTCCTATGTCATGAGAGAGCGCGATCGTTGGCAG
TCTATATGCAAGATTTTCCTCGGAACTCGTCCAGGGATCGCAAGATCGCCATGCCAGATCGCCCATAGAAGCATGTACTCCTACAGCATACTCCAGCGTA
TGCAGATGGTTCAATCTGTACGTAGGCTCGCGAATTCACCATTGATATTGGGGCGACGAGCAGGAACACAACAGAGAGAGAAGGTGGCTGGCGCGGTGTG
ACTGTATAGGTAGGGATGAGAGCGAGACGGATATGAACGGATAATACAGTTGTAATATATTAGTTCTTGTATTTTTAGTCGGATAAAAAAATATGAAGAA
GTATGAATCACCCCCGAACTATCGCGGTCGTCCGAATTACCCCCTAAACCATAAAATCGGACATTATTCACCCCAAACTATGCAAACCGGACGAATTACC
CCCCCTCGATCCAATCCGCGGTGGTTTTGGTCTACGTGACAGTCCAGTCAGCATTTTATTTTTTTAAATAGTGGGACCCACATGTCATACCCCCTCTATC
TCTCTTCCTCTATCTCTCTCTTCCTAATCTCTATCGGTCTCTCTGTCGTGGCGGAGGATGCACGGTGGCGCGCGGTGTGAGACGAGGAGGGGGAACCGGA
CGGCGGCGTCCAGGGCGGCCGGGGGAAGCGGCGGAGGCGTCAGGGCGGGATGGGGCAGCGGCGGCGGCGGCGACAGTGGCGTCCATGGCGGGCTGGGGAA
GCGGCCGCGGCGGCGACGACGGTGTCCAGGGTGGGTTGGGGAAGCGGCGGCGTCAGGGCGGGCTGGGGCAGCGGCGGCGGCGGCGATGGCGGCGTCCAGG
GCGGGCTGGGGAAGCTGCCGCGGCGGCGACGGCGGTGTCTAGGGTGGGTTGGGGAAGCGGCGACGACGGCGGCGTCCAGGGCGGGCGGGGAAGCGGCGGC
GATGACGGCGCCCTCTAGGTCGAACGGGGGCAGCGGCGGCGGCGCCCTCTAGGACGGGCGGTGGAAGTGACGGCGGCGATGACGCCCTCCAGGACAGGTA
GGGGACCGGCGGCGGCGGGAGCCGCCTCGCCTCGCCTCCGCCGCGCTCGCCTCCTCCGCGGCACCTCGCCGCCGCTCGCCTCCTCTGCCGCCGCCGCCTC
CTCCGCCGCATCCTCGGCCGCCGCCGCTCGCCTCCTCTGCCGCCGCTCGCTGCCTCATCCCTCGCCGCCGCTGCCGCTCGCCGCCTCATCCCCCACCGCC
GCTCGCCGTCCCCTGCCTGCCGCTGTGATTCGTGAGAGAGTGAGAGAAGAGAGAGAGGAAGAGTGAGAGGAGAGAGAGGAAAAATGTATGACAGGTGGAC
CCGTCTATTTTCTAATAAATAAATTGCTGACTGGACTGCCACGCGTACGCCACGTAAACCAAAACCACCGCGGATTGGGTCGAGGGGGGTAATTTGTCCG
GTTTACATAATTGGGGGTGAAGAATGTCCGGTTTTATGGTTAGGGGGTAATTCGGACGACCGTGATAGTTCGGAGGGTAATTTGTATTTTTTCAAAAAAA
AAATCAATACGAAGCATTGGCATATCACGACTTCACGAGTGCACGATCACGAGACCGTCAAGATACGGTGCCAGTGTACCGCAGATAGGATTTTTTTTTA
TCTTCTACTAGTATTATATGTTTAGGCTTAGGTGAGAAATATTTACTTCGAACATGTCTGATTTTGTAGCATCAAGTACTGTGTTTCTGTCCTTGATGCT
CTATCCATTTCTGTCTTTCCAAGAGTTATTAACATCCAACTATCGGAGATTCGCTACATAATCTCAGTTTGGAAGTAAATATACTAGCGTATCACTAGTG
GCGAGCGTATCACTATCTTTCACGGTTTAACTATACGTAATCTCTCAGTTTGGAAGTAAATAGTGACATGAACTCGGCTCTTCAATTTATACGCATGCTC
ATGATTATGGCAGGAAGTTGTCTCTGGCCTGTCGCTAGCTCGTGATGAGATACGGCGTATCCGCGAGATACACCGTATAATCAAGTGAAAGCGCAGTACC
TCAATTAACTGACGCACAGCACCGCAAAATCGCTCAGATACGTACAGTACTCCAGAATGCATGTACGTACACCCCGACATGCATGTACGTACTGGCGTAC
TGCAGAATGGATGTCAATCTGTCATCCACAGCCAATCTACCTCCTGACTGCCTCGAAGGTGACGAAAGAATCTCTGAAGCAACTTGATAAGCAGAGACAT
CGTTTTCTCTGGGCTGGCACAGGCGATATCACTGGGGGAAAATGCAAGGTCAATTGGACAAAGACATGCTTGCCGACTAGCCAGGGAGGCTTGGGAGTCC
TGAACCTAGAAAAATTCACAAGGGCCTTGAGACTGCGATGGCTTTGGCACGAATGGAAAGATCCGAACAAGCCGTGGGTGGGTTTGGACACGCCTTGTGA
TGAAATCGACAAAGACCTCTTCGCTGCCTCAACAAAGATAACCGTCGGTGATGGGAATATGACACGCTTCTGGGATTCCACTTGGATTGATGGGCGCAGG
CCAAAAGATCTTATGCCGTTGGTCTACGCGATCTCCAAAAATAGGAAAAAGTCCCTACACCAAGGGAAAGAGGACGACACATGGGTGGATGACCTGATCT
TTGACGCAGGCTCAACCATCACAGTCAACCTAGTGGAACAGCTGGTCCGCTTGTGGGAAGCGGTCCGGAATGTGCAGTTAGTCAGTGAAGAGCCAGATCA
GATTGTTTGGAAATTCACAGGCAATGGCCATTATACAGCCTCTTCGGCCTATCATGCACAGTGCTTGGAGGCGCCAAGTACAAACCTCAACTCTTTGATT
TGGAAAGCATGGGCCCCGGGGAAATGCAAATTCTATGTCTGGCTCATCATCCAGAATAGAGTCTGGACGTCCGACCGACTTGCAATAAGAGGTTGGCAGA
ACAACGGCCATTGCCCTCTCTGTCGTTGCGAAGCTGAGACGGGATTGCATCTTGTCGCCACATGCAGATACACAAAGAGAATCTGGCACCACGTTGCCGG
ATGGGTGGGATATCATCAATTGGAGCCGTCCCAGTGGGAGGAAGCCCAGTCAGTCTGCCAATGGTGGGAAAGCCTAGCAAATACTCCCAACATCCCAAAA
AAGGGTCTTCGGTCCCTCATCCTACTAGTAGTCTGGGAAATCTGGAAGGAGAGAAATCGGCGGATTTTCGATAACAAAGAGATGGCGGTAGGCCTTCTCC
TAGCAAAAATAAAAGAGGAGGCTAGCGTGTGGGCCTTAGCAGGGGCAAAAAGATTGCGCGATTTCGTCCCACGCATTGTATAGTTTATAACTTAAAGTCT
TTTTTACTTTACCCTTAAGGGTTATATTTTCTTCTTCTATATTCAATGAAAAGGCGCACTCTTATCCCGTTTTCCGTTCAAAAAAAAAATCTGTCATCCA
CATATTCACCTCCTCAGCCGACTACTCCATGTACATACGTACGGACATACGGTGTATTTATAGGCTTCCAATAAATGAGCAAACCTGCTACTGCTAGTAC
TCAGTGCTACGACACTGCTACTACAACCTTCATACGAGGCGATATACTGTATGTACACAACTGTTACAGAGTACAGAGGGACCGATGATCAGTAATTGTA
AAGCAGATACAGTACGGCACTGTATACAGTACTCGTGTATACAGTATACAGTAGTATCAGACAGTAGTTCTGCAAGAGAAAAATAAAGCGTACAGTATCT
ATACACGGGTATCGTAATGAAACTATCATTATAAACATTAATACGGAGTACGTGTATGGTAATAGAAGCATGGGACCTATACACCAGTTGATTATAATGA
CAGTGATATTATGGTGGATGATCCTCACCCCGTATACACAGGATGCTTTGATGCAGATGGAGCTCATTTAAGAGAGATGATACGGTGGCGCCGGTGACCG
AGCCAGCCAGCCCGGCCGTCCGTGCCAGGCAGGCATGCAGGATGCGCGAGGCGAGTTAAATACGAGCACCACTGTTGGAAGCGACAAAAGATACGGTCCG
CTGCTGGCTGCCTGGTCGCTCACGCGCGCACGCCCCCGAGCCGTAGCCCTCATTGGTACGTGGCCTCGTGGATCCACTGCACTTTGTTGCACGGTTCGCA
CCCCACCCCGGCGCGCGCGGCGATGCGTCACGCTTTGCTTATTGGGAGCGCGCGGGGTCGGGGATACGGGCCGTATCAGATCCGCGCCGCGGCCGTATCG
ATATCTCTTGGATTCACTAG
OsRR6(LOC_Os04g57720)
TTCAAACACCACCTATGTCGCTATGTGTCAGTTTTGTTGTTGATCAAGTTAAATACTATCTCTTTATCCAAAAGTTTTAAGTATATTCCATTTTCTTTAA
ACGAGATAGTCATATTTGTAATCATCATGTATCCAAAACTTAAATAAAGATAAATTTAATGGTTGATTGAAACTTAAGTGGCTATCTTAATACTTACTGT
TTGCATGGATGTATATATTTCTTGATTTTTATTACATATAGGATGAGCTGATTTTTCTTTGATCTTCATAAAAAATGAAATACGTCCCAGAATTATGGAT
GGAGGGAGTACTCCGGATAAAAAGATACACGTTTTGTCTAAGTCAAATCCGATGTTGGAATCGAGACAGAGACAGGGGAAGGACACATTGAAGGAGGACG
ATCACAAAGGACATTGCTTCCGATCTCAAGCGTCCGTAAATTGATCTTCTGAACATGAACAGGCCCAGCACAGCACGGAGAGTATCGCAGAAAACGCAGA
TGCACCCTACTACTACTCCTACTGGCACAATTATCCGATCTGTCCTTTTGGTATAGGACCAAATCGAGCAGCAGCACCGTGACATTCATTCATCCATCCA
TCCATCCGACCACAGCAGCAGCTAGCAAATCTCCACACCGATCTCTCGAATTTACGCACCCGAATCCCCATTGGTTTCCGCGGCAGAGGAGTTAATGGAT
CCCCTGTTCCGCTGCTCGCCGTCGATGCAGCTGGCCGGCCGCCCGGTCGGCCGGCATTCGTGCAGCCATGCGGATTGGGTGTCGATTAAAGGACGTAAAC
GGATCAATTTACGAACCCACTTATTTCAGTGCTAATAAATGGATAATCCGTATTATGAGGCATTGAGGCTGTGTTCGTTTGTGTCCGGTGAGAACCATCC
CTTTGACACATAAAACAGAACAACATATTAATATAATATTAATTAAGTATTAAATAAAATTACTTTAATAATGATTTTTTATAATTTTTTAAAAGCAACT
TACTAATACATTATTAATTATAAGTATTAAATAAAACTTCTTTAAAGCTGAATTAATATAATATTTTAAAAGCAACTTTTTTATTATATTTTTATATAGT
TTAACTGTTTAAAATACGTATGCGCGAAAAAATCTAAGAACACAGCCACCCAAATATGGACTGACACGTTTACACCTTTGGTTAATTGCAGGTCCCCTCG
TCGGGCGGCGTCGCGGTCGTCGTCGGATCGGACGGCGTACGTGCCGCGATATCGATCGATCGATTGATATACGTATCGATATCGAAAGCGAGCGATCGGA
TCGGATCGGCGGTGATGGCAACGGATTGAACCACCGGGCTTTGAATTCGCGCGGATCCTGCCATGCACGCCACGACTGATTGATACACTACATGGATGGA
TTGATTTGATCGTGTGGCATCCAGAGGAGATCGGGTCCAGGGTGTTGCTAACCCAGAAGCCAGGAGGTTTTGTCAGACTAAAAACTAATCAAATCAAATA
TGGCCATCAGGAGAAGCGATTAGTACTAGTATATTTCTTTAATCTTTCCCAGCAAAGAGCCAGCTGACCTTTCAGGAATGCTAATCTCCGAAGGACAAAA
TCCTCTCCCAGATGTTGGCATTGTCTGGTTCACACTCCGTATTGCCTTTCGGGTTAAGTCTCCATTTTTTTTAATAGTAAAAAACCGTGTTTCAAACAGA
GACGCCTAAAAACAAGCGATCTGTATCATCAGTCAAACCCGCACTGCAGAAGAGATCAGAACAAAACTTCTTCCGAACCAACATATCAACGATGATACGG
ATTTGGATATCGACGAATCCTATTTGAACTGAACTAAATCAGCCAAACCGGATAGCTAAATCCAAGACCAATCAAAAGCGGATTGTGCAATCGAGAGAGA
AAAAAAAGCAGAGAAGAATCGCACGCGGCACCCATGCATGCAAATCTCCGGCACGTAAACAACTCTCGGATTCGCCTTCTGATACCGCGAGCAGCAGCAC
AGCAACCACAGCATTCAAAAGCGAACATTCAAAAGCGAAGAAGAAGAGAGGAGATCAAAAGGCCAAAAAAAAAAAGAAAAGAAAAGAAAAACAGCTGCGC
ACGCAGAGGAGAGGAGAGGAGAGGAGAGGAGGAGGCGAAAGCGACGGGGGAGAGAGAGGGGCAGGAACGGCTTCTTTGGTTTGAAGCCAATTTTGACCTT
ACCAAAAATTTTGGTAGTGCTAAAATCAAATCTTGACAAGTTTTGACACTATCAAATTAAATGCTATTGAGTTTAAACTATTGTGTCAAAAAATTGATAG
CAAACTAAATATACATTTGTTACTATTGAACCTACCATGAATTTGGTAGGGCTACAAATTGGTACGAAACCAACCAAGCCCGAAAATCCCAGGCGGATCG
CGGGGTGGCGGTGTCTGGCGTGTGGACCCCGCGGATCCCGTCCCCGGATCGAGCCGTGTGGGTGTGGGCCCCACCCGCTGTGAGGGTGAGGGGGGGTTTA
CTCGATCCCCGAGCCTCGGATCCCTTTGGAGATCTCGCAGGATTTCTCCCATTTATTTTTTCTTTTTTCTTTTTCTTCTTTTTCTAATTACGAGTCACAC
GACACGCATATCACCCCGCCTGTATATATACGCCAGCGATGGCTGCGCCTCCAACTCATTGCAACCGCAAAGCCTCTTCTCCTCTTCTTCTCCTACTCGC
TTACTCAATCGCTCGAGGATTCTTGGATTGGATTATTGGGTTGGATTTTGAGTTGATCAATGGCGGCAGCGGCGCAGGCTCCGGCGGCGGCGAAGGTGGT
GGTGGCGACGTCGCCGAGGGCAGGCGGAGGCGGAGGCGGCGGCGGGGACAGGAAGGTGGTGCCGGTTGTGGTGGCGGCGGCGGCCGGCGACGAGGCGCAG
AGCGAGATGCACGTGCTGGCGGTGGACGACAGCTCCGTGGACCGCGCCGTCATCGCCAAGATCCTCCGGAGCTCCAAGTACAGGGTGACCACGGTGGAGT
CGGCGACGAGGGCGCTCGAGCTCCTCTGCCTCGGCCTCGTCCCCAACGTCAACATGATCATCACCGACTACTGGATGCCCGGCATGACCGGCTACGAGCT
CCTCAAGCGCGTCAAGGTAATTTAAATTCGATTCGATCGAATTATCGCGATGATCCATGTGAATGTGGAACCCCCAATTTCTTGAGACTGAATTTGTTTC
GTGTGTGGTTCTTGCTGCAGGAATCGTCTCAGCTCAAGGAGATCCCGGTGGTGATCATGTCGTCGGAGAACGTGCCGAACCGGATCAGCCGGTGCCTGGA
GGAGGGCGCCGAGGACTTCCTGCTCAAGCCCGTACGCCCCTCCGACGTGTCGCGGCTCTGCAGCCGTATCAGATGATCGCTCGCTCGCCATGTTGGATCA
TGGAGAGGATGATTAACTCCTAGGATTTTTTTTGGTGGCTTTCTCAATTCTTGGACATAGTTCTTCTTCTTCTGCTGCTGCCTCAAACAAGAAGCTAAAC
ATTTGGGGCTTTAGGAGATGATTAGCCTTACTGCCTTAGCAAGTTAGAATTGAAATTAGGTGTCAGGCATTTGCTTGTTCCCCTGTGTGCTCTGCAAAGA
CGCCATGAAAAAAAAACAGAGAGAGAAGAGATTCTTCTGAAGCTTCTGTTCAGGAGGTTTCTCTTGTCACAATGTTGAAATGGCACCAGAGCATCAATCT
GTTCTTTTTAACTGTTTCAAGATCGGTCAGAGTTTTGACATTAATTTAAGTCTTGCCAATTAACCATGCATCATCATCATAGTTTCTTCACATATTTCTG
TCCTTGTGATTGTCTTTCTTGTCTGCTCTGCTCTGCCCTACCCTGTATATGACTAATTCATCAAGAAAAAAAAAAGGGTCTCTTATCTGTTCTTTTCTCT
ATGATCTGTACGTGCTGTATTATTGTATCAGTACAGGTATAATCGCAATCTTGTTGTGATCATCGCACTAGCGTGTATACGTATAAACAAATAATACCAC
AAATGTTCTTGGCCTGTCTTAGGTGAGCTGTTGTTGTATACGGTGTGTAAACAAATGAAAAAGTCCAAAGGGGGAGCATAATATAGATAAGATAATTGAG
GAGATGACAAGACGGTGGAAGGATCTGCTCAGAGATTTGCTTACCTGGAAGCAGATTCTTCAAAAGAGACCCTGCATTGCATGTGGCCTCTCAGCCCTGA
TGTCGTTGGAATGTACAGTGCTAATTCCAGATTATGAAAAGAGATCTGAAGAAAATAAAAATCTGAGAGAGAGAGATGCATTCAGATTGGTTAGCAACTG
TTAGGTCAGGTACAGGAACTGTTCTGATTTCTTGCGATTTTCTGGAACGTCAAAGTTGGAGAGCCTGGATTGGACGTGTTGGTTCGTTGGAATAGTTTTT
GGTTTGCTTGCGAGGAAAAGTCCACGAAAACACTGTGCGATATGCCATGCC
OsRR7(LOC_Os07g26720)
TTTTTTTTATAATTCGTATTTTCATTGTTGTTAGATAATAAAACATGATTAATATTTTATGCGTGACTTGTCTTTTTAATTTTTTAAATTTTTTTTCAAA
TAAAACAGACGGTTAAACGTTGGGCACGGAAACCAGGGTTTGTCTTTTTTTTTTTTTTTTTGGGACGGAGGGAGTACGACGGGCAGGAGACGTTGCCTGG
GGACGGGACCCCGACCCCCTGGTACAGTACGGGCATACGTACTGTAAGCAGAGGGCGCTGTCCCCGCTGCCGACGCCGGCGCTGCGCCGAGAGATCGATA
TTGGAGTACATACTGCCGTACATGCCGGCCGCGCAGACAGCAACGAGGCCGGTGGCGGTTCAATGAACGTCCATATCGCGAGATGGATATCCCCCCAAAA
AGACGCCGAGCCGAGCGTAAGATTCCGCTGCCGCTGGCCCGCGCGACAGGCGAGATTCGGAGGCAAAGGGGGTTTCAGCGGCCGGCAAGCGTATCCACGA
TGCTGCCGTGAACATTCACTCCACATGCCATCATGCCCAGCGCCCGGCACACAGCCAGCTGCCTAGCCAGCGCGCGGCACGCTGCACCTCGCTGTCCTCG
ATCGCGCACGGCGTGCAGCAGCTAGCGGATCACCCGAAATCTCTACCAGCATCCGCCCGCGCGTGTACGACCCTTCTCTGCCGCCGCCTGCCACGCTATC
CCGCCGCGCTCGCTCTGCGCCCTCGTGATACGAGAGTTATAGTACGATGCGGCCGTCCGTGGTGGATAAATAATTCGATCTATGCGTAGTACGTGAGATC
CGCTGAGAGATACTCCTATACTCGTATATCGTCGATCATCTGATGCTCCTCTCTGCTGCTGCTCACCGACGACGTACGGTTCTGTACCAACGTACATCAC
GTATATGGCCGGGAGGGAGTGGGCAGGTGAGCGCGAGATCGAGCGCGATCCCTGTCCCGATTCGACGAATCGGCCGGCCCTGCCTTACACCTGATACAGC
GATACGCCTCGATCGTGTAGTATTGATTCATCTTCTCCTTCCGCTATATATATATATGCACACAGTTTCCGTTGCTAGGAAATCAATCACTTGGTCCATA
TATCACAGCTACGTGTGATCGATTCATCCCTTGTTGAATACTTGTTGTTAACGTTGTTGATCGAATGGAGATGAGGGTGCCGGCGGCGGTGACGGGAGGG
TGCGGATGCGGTGTCGACGGCGGCGGAGGTTGCTGCCGCGGTGGTGGCAAGCTCGCCGACTGGGAGGAGGGGAAGGATGATGAGATGAAGAGTGTCGTCG
TCAAGGGCTGGACGAGGATGGCGCAAGTGGTGCCGCTGCACGACAACGCATCGGCAGAGGACGACGACGACGACGAAGAAGACGATGACGAAGATGATGA
TGATGATGACGACGAGGACGATGAGGAGGAGGCGGCGCCGCCGTACGTGATGGCCGTCGATGACAGCTCCGTCGACCGCGCCGTCATCACGGCGCTGCTC
CGGCGATCCAAGTACCGCGGTAAGCACATACACCCAACACACGTGCCAACAAATTTACAGAGTTACAGGTAGTATTAAGATTTATTTTTACATTTTTCTT
TTGTTATACGTGGCAACAACCGTACACTATTCTCATCAGTTTCTCATGGCGCGTTTTAATTTTTGTTGATGCAGTCACTGCCGTAGACAGTGGGAAAAGG
GCGCTGGAGATATTGGGCTCGGTATCTTCTGTCATTCTTCTCCATTTTTATTCTTTTATCAGATTATTAAGCCCTAGTTTCTAAAAAAATGTTGATGTGT
TTAATCAGGAACCTAATGTGAGCATGATCATCACGGACTACTGGATGCCGGAGATGACCGGGTACGACCTGCTCAAGAAGATCAAGGTAATTAATTAACA
CAAAACAGAACCACTGCAACCGCATAATCAGTGCCCGAAACAGGGGAAGCAGCACCTACTCCTAACCTTCAATATCCATCAAAATTTACATTTCAAAACT
TCAAACTATGAAAGATAAAATTAAATTATGTAAATTATACTAGTTGAATCTTAGACTTGAGAAAATTCTAACTACATCACTGTGCACAATTAATTGGCCT
CTAAAAAGGCTCTAATAATATTGATGTGCACACCACATTGCGCGGCCATGTCAAAGCTTCTGAATAACAAAACGAAATCTGCAAGCAGGAATCGTCTGAG
CTGAAGCAGATCCCGGTGGTGATAATGTCGTCAGAGAACGTGCCCACAAGGATCAGCAGGTGAGTGAGCCCGTCTCTTCACCGATCAAGCGTGACATGCT
TTTTTTAATTCTCTTGCCAAGTGTTACCCTTGACAAAAGAAAGATGCTGTGTTTTTTTTCTCTATTGGTTTCAGATGCTTGGAAGAAGGCGCGGAGGACT
TCCTGCTCAAGCCCGTCCGACCGGCGGACATCTCCCGCATAACCAGCCGGATGCTGCAGTGAACTCGACTGACCGGCGTCCGCCGCCGTGTTCGCCGGAG
GCGATCTCCGGTGTCGACGGTGGCCATTTTCTCCGTGATGCATTGTAGATGTAGATGATCTTGTAGATGTAGTAAATGCTAGGCGATGAAATGTACTAGT
AGACCGACAAGATCTTACTTATGATGGTCTCTTCGGTTTGATCTGATGTTTTGAGTGATCTGTTTTCTTGTAGCTGTAGCTTGTAGGCAGCTTGTGGCAA
GCTAATGACATGTGTATTTGTCGAGTGTTCAGGTTGCACGCATGATTTTGTTCTGAAGGTAACTACTAGTACTACAAGTAGTAGTACATTAATTTGCTGA
CCACTTCTGTTAGACTGCTAGGACTAAGCGGTTTGTGATAGTTTTAGGTGGTGTTTGGATCCATGGACTTAACTTTAGTCCCTGTATTTAGACATTAATT
TAGGGCCCCTTTGAATCGCAGGGTAGAAAAAATGGAGGAATAGGAAAAACATAGGATTCTGACAGGAATTGAAGTGTAAAACAGAGGATTGCAAAACACA
GGAAAAACATATGAATGATCGTTTGATTGGAGCGCAGGAAAAACGCAGAAATCGGATGAGAGAGATAGACTCAAAGAAAATTTTCCAAGAGGTTGGAGCT
CTTGCTAAATTTCCTCCAAAATCCTCATGCAATGTGCCATTCCATAGGAATTTCATAGGATTTGGAAAGCTTCAATCCTTTGAATCAAAGGGCCAAATAG
GAAAATTTCCTATAGGATTTGAATCATATGAAATTCCTATATAAATCCTTTGATTCAAAGAGGCCCTTAGAGTATTAAATATAGACTACTTACAAAACTA
ATTATATAAATGAAAGCTAATTCGCGAGACAAATTTTTTAAGCCTAATTAATCCATAATTAGATAATGTTTATTATAGCATCACATAGGCTAATCATGGA
TTAATTAGGCTCAATAAATTCGTCTTGCGGATTAGTCTAAAATTATGGATGAGTTTTATAATTAGTGTCCAAACATTCGATGTGATAGGGACTTAAAAGT
TTTACCATCTAAACAGGGTCTTACTTATGGAAAGAAAAACTGTCACTAGTACACAGAGGAATTGTGTGTTTAATTGTCTACTTCTGTATTTAATTGTGTG
TTTGGAATAGTACATACTTACATACTTCACATTTCTTCCGTTGAAGAAGCAACAAAATTAAAGAAATGAACTATGATGGCCCCCCAGTCCTGAAGCCTCA
TTAAAAACCTCCAAGCATTGTACTAGACCGCAGCCCCAACTCTGTTTTGGGTTGTTCAACAAAATGCAAGCCACTCAGGGGCAAGATCTGAAGATCCAAT
ATCTCTATCATCGAGATAATCAGCAGACAAGATCTAAAGATCCAATATCTCTGTCATCGAGATAATCAGCAGAATGAATGCTTGCCACTCCGAGGCAGAC
AGAGCTAACCGAAACACTGAAATTCCATAGTCAGGTTCAGAGATCAGAGACATGGAATCTTTTTCCCCGAAATATGCAAAACGTATCGAATCATAAACAC
ATATGCTTACTCCTCGTCGTGATGACCACCAATTCGACGGCGCGGCGAGCCGGTGGCGGTGGATTCCCCAGCTGGTGATTCATTTCGCTGCTTTGTTCTT
CTGTTGCTGTCGAACATTCTGTTATTTTAACAGGGAAATTTTATGCACGAAGCAGTGCGCATCAAGTTTGATGAATTGACTAATCTTGCATTTCTTGTCC
AAACAGACATACACAAGGCAGTAGCTAACTTAGATGCATTTCTATTTTTGAGTTTGAGCCACTCTTGCTTGTGTGGTAGCTAACTGGGTGTCTCGAATAG
CACATGTAATCTTCTTTGCAATATGCAGCAACACTTGTGAACCTCTCCAGGATTGTCCAATCCTGACGCTCAATTAGCCACCTATCGAGCATTTCAGTGC
TGCAATGCAGCTCCAACTCGAGGCCGTCCTCACCGGCTTGCTCACCACTCTCTGCCAGCCTCGAGAGCCACATCGGGATAC
OsRR8(LOC_Os08g28950)
AGTGCTTTTAATATATAGTGATTAAATTTCTGAAAATTGATTCTTTTCGATCGTCGGTGATCACTTTCATTTTCAGGAAGTATCCCATGCATGTCACGGC
ATCACCTGCTGAAATCTGAAAAATCTGCAGAGGATGCCTACCGTATACTCAATCCATGAATAAATGACATTCCTTGAGTTGTTAATCTTATCCTTGTGAT
TTTTTTTAACACAAAACCACATAATTTTAGCTTTTTGCTGTCAATCGAATTCTACCTGAAGCACTTGTACTTTAAAACCAAGGCAAAGGGTTCATTTGAA
TAGTTGGCAAAATTTATTGAAGCAAACTATTATGAAGTGAGAGCAATCCCCTTTGCATGTGATGTGTAAAGAAATATATTTTGTGCAACGTTGGTGAATT
TTGCAAGAAAAAAAAAAGGAGAAAGGACTCATGGTCACACACACGCACATAGTTACGTCCTAATAATGTCAATGTTCAGACCTTAACTCGTGTGGATAAG
TTCTACCACAAGGAGCGTAATGGGAGAGGGCCGATGTTCATGAATCTTAGAACATTGCACCATGGTGAATGGTGCATTACCGATAATTTCATGCCTCTAC
GCCAATACATCAAGCACTCACCTATATTGAGGAAGGTGTTTTCAAAGCTCAGTCTGGTCAGTACCATCGATTTGCATCATCCATGTGCTATCATATCTAG
AAACATAAAATCCTAATAATATTGTGAATCTTTCAATTTGAGGTGAATTGGCGGTTTGAACTCACAACCGATCAGTTGACGGCGTTGGTCATAATTAGCC
GAGGAGGTTCCATCTATATTGACTTCTACTATAACTGAAGGCTGAGGTGTTTCTGCAATAGTGTGCAATGCTGAATTAAACTATTGCAAAGTGTTGCAAG
CTCCGTTTGCTAGCGGGAAACATTTGAGACCCAAATAAGTGTTCTTGTGTTTTAATTGGAGTGGATCAAATTTGTTTGTGACTATATGCGATAGTCTGGA
GTGTGGATGTTGTTTTTGATTGTGGAGTCCTGGTTACTTTACTGTTTGTGGTTGGCTATTATATGGATGAACCAGTGAATCGTTAGAACCTCATATCATG
CGATACTTTATCCTCTTTTTTTTTTCTCATTTCATAATTCAGCAGTTTGATTTCCTCCTGCTTTGTGTGTTCAGGACCTGTCATAATTCTGCTTGGTTTT
TAGCTTGCTGCATAAAACGCTTTCCTGGAACTATTTCGGGTAACTGTTTGTTAGTGCTGGCAAGTTGACAGCTCGTATTATTGGTAATATTTTAGGGGGT
GTTTAGATCTAGGGGTGTAAAATTTTAGCGTGTCACATCGGGTAATACAGGGTGTCGCATGAGGTGTTCGGGTACTAATAAAAAAACTAGTTACAGAATC
CGTCAGTAAACAACGAGACGAATTTATTAAGCCTAATTAATCCATCATTAGCAATTGTTTACTGTAGCACCACATTATTAAATCATGGAGCAATTGGGCT
TAAAAGATTCGTCTCGCAAATTAGTCGCAATCTGTGCATTAGTTATGTTTTTAGCCTATATTTAATACTTCATGCAGATATTCAAACGTTCGATGTGATA
GGGTATAATTTTTTTTGTGTGGGAACTAAGAAGGGGCCTAATGTCTTATTTGGATATGTAGGTTGTGTTCGCATATGGGGAGTTGGGAACTAAACTCCCC
GCACGGAAAACGGAGTGATCCATTAGTGCGTGATTAATTAAATATTTGCTATTTTTTTTAAAAAAGGATCAATATGATTTTTTAAGCAACTTTTGTATAG
AATTTTTTTTGCAAAAAATGCATTGTTTAGTAGTTCGAAAAACATGCGTGCGGAAAAAGCGAGAGGTGAGTTGGGAACTCTGGGTTCTGAACACACCCGT
AGTAAGGATTAGAACAAGACTTTTGAATTCGTATATCCACCATTCCAAAGAGACTATCCTATGATGTTGTGCATTCACGTGACACTAAACATCATGTTAC
GTGGTATGTGAGAGTTGCAGTATGTATGTGTTGGGCTTTTTGTTGTACAAAATATGGTCACGATGAAGATATTACACTCATACTATAAATGGCTTAATAT
ATATTGCAAACTTTACATCTTCGTGAGTCACGGTTTATGGTTGTCGCCGCCATAACGCCATTGCAAGTCCCCCTTATCCTCTCTTTATTTTTTCAGCCTG
TGACATATATCAGTACAATAGATTTGGCCTTCTATGATGGATTCACTGTGACAAAAAGGGAATCCATCGTTGATCTATGACGAATTTTCAAGAAATCATC
GTAAAGTTCAGGCTCGGATGATTCTAGTGGCAGCTTGAGTTTGTGGTCACAAAAAATGTCACCATGGTCATCTGAAACACTACACAATTTATCATTAGAA
ATTTGGGTTGGCATATGGTCACAAAGTATTCCGTCATAGAACTTGGTAACCATGGTCCTCATGGGTCCATGGTAGATGGTTCCATCTGTAGGTACAATAT
TCTATGACAAAGTCATCACAAGAGTAGGGCCAGCACATGGCGGTGAAGTATTTTGGTCATAGAACTCCAGTAATAGTTGTCACGAAGTCCCACATGTAAG
TATCAGAAAATATAAAGGAGGAGACAATTTGTCTAGTATTCACATGAACTGTGTGCATTTGCCTAGAATTTGTTTTTCCAAATCAATGTACATCTGACAC
TTTGTCCGGTGACTGGATCCTATAACCCGGTGCGGTTATCTCATATGAAAACGTGTCGATATGCTCAAGACTTGGGAAGACGCCATTGATCACCATCGTT
CTCGACTGAAAGCATGTTCCCAATGGTTTATTTATCTATAAACACCACGATTTAGATGGACAATGGTTCATTCATCCATCCCCGATTCCAGGAGCACGTG
AGGGGAGCCTTGGAGAACAACGAAGGATGAAACGCAGCTGCGAGTCGCCATGAAAACAACACCACGAGTTGGGCCTTATAGAATAAGATCATACAAAAAC
CATAGTGGAGAAGGTACAAGCTTCACAAGATGGGCCTTTCGGACCAATGGGCCAAACCATGCCCATCTACACCACTACTCACTTGCTTTCTTTCATTTAG
TACCATACCATCTATCAAACCAGGGTGTGACCAATTAATTAGTTTCTACTAGCCTCTTTGTTGTATTGACATTTAAATATGTACAAATTAAATAGGGCCA
AGCCATTTATCAATATAGATATATCAAATATATGCTCATACATTAGACTATATCATTGCTCCTAGGTAGCTACAATTGTTGCAAGGTCACTATAGTTAAT
TTGTAAAAAATGAACAACTCTATAGGTACGAAAGAGGACAAATCCATCAATCATTATACATTGTATGGTATATCAAAATTATCAAATACACGGTCACTAG
TGATACTGTGAGATATGAGAGCTAATTATCATGCTAGTGATTTGATATTATATCTTTGCAATATCTCCGCGATTTTAAGACTTTTGCACTTTAAATGTGT
GCATTCTAGGTCCATTTTCCTCAACAACAATTCAAAGTAACTCTACACCAAAAGTTTGCAATGTCGTCCCCCCATGTGCTTGTTGTGGATGATACCCATG
TTGATCGCCATGTTGTTTCCATGGCCTTAATGCGCCATAATGTCCGAGGTTCTTTGTTATGCAAGTTTCCATGTTTTTGAATGTTGTTAACTAAGTGTTT
CCATGTTTGAAATCTTCTGACCTTCTTTTCGACTGTTGTTAACTAAGTGTTTCCATGTTTGATATATGCAGTGACTGCAGTAGAAAGTGTCATGCAAGCA
TTGATGTTTTTGGACTCGGTAAATTAAAAGTTTTCTACTTGTTTATTTGGTAATGTTATTTACAAACTATATAACAAACATGTATTTATGTCTGATGGAC
ACAGGAACATGATGTGGACATGATTGTTAGTGACTACTGTATGCCAGACATGACCGGCTATAACCTACTCATGGAAGTGAAGGTGCGTACGTACAATAGT
GTTAATCTTCATCATATATATTTTATAATGTTTCTACCAAATATTTTACATGTTCAAATTGGGCTTGTTTTTACTCATAGAAATCACCTAAACTGGCACA
TCTCCCGGTTGTAATTGCTTCCTCTGATAACATCCCAGAAAGGATCAGAAAGTAAGTATGACGATGTATACCTTGATTTCCTTAGTTGATAGATTCTTAA
TCCGAGCATGTGGATCCTAATATGTGCTCCCTTTTCCTTCTTTTTTTTTCCTTGTTGGAGGTGCTTGGATGGAGGAGCAAAGGATTATATTCTGAAGCCA
GTCAAGATTGTTGATGTGCCTCGTATTATGAAATACATATGATTGGCAAGATCAAGATGGAATAAATTTTCGTGTTAAGATTAACTAGCTATTTTGTGCT
TTGTTTGCTCTATGAGAATAACATTTTCTTTATTACCAAATGGAAACTAATGACAATTATCTGGGATTAAGAAAACAAACTCGATAATACTTCGGGTGCC
TTCTCTCAAAGATTATGGTTTCATGACACGGTTTTTCTTTTTAACCGGAATCTATCACATAATATTGTGTTGTTTTCATCAATCAATTACTTTAAGAGGT
OsRR9(LOC_Os11g04720)
TGGTGAACACGCCGCCGTGGCGCGCCACGCGCTCGTCGATGAACGGCTCCGGGTTGGGCGTCTTGTACGCCGAGATGAGCCGCAGCGTCTCGCCAATCAG
CGGCAGGCCCGTGCTCCCCGGCGGCATCAGCGCCCTCTTCCCCAGCCTCCCGGCGGCGGGGCCCCCGAGGAGGAGGAGCCATCTGAGCACCATGGCAACC
ACGACGATGGCGGCGGCCGCGGCGAGGAGGAGCAGCGCGGCCGCGGCCATGGCGGCGTGGGCGTGCGCGGCGTGGGCAAGGAGCGAGTGAGATTGATGAG
GCTCCGACAACCAGAGGATCTGCTCCAAAGGGTAGGATGTTTGTGGGGTATTTATAGGTGGCTGATTAAATTATTGAGGAAAGAGGTTAATAAAAGGGAT
TAGTTTAGATTTTTTTGGAGTGGATTAATTATTAATTTAGAGTTAGATGCATAAAATAATGTTGTTTGGTCCAAAAGGGGAATGTATGGGGCAGCATGCG
CATGTTGGGAAAATATGATAGAATGACTTTTGAGAAAAAGAACATCAGAACATGGGAGTTTCATATGCAGGAATCGTATACATGCATCATATCATAAAAA
ATATTCATATTAGAACCCAAAATACGGCTTTGTAGCATTGAAGAGATTAACCTATGGAGAACCTATCCTGATTTGTAGCTAAAATTTAATATATTTAAAC
GGGGGAGTATGGTTTATGAGAGAGGGGCTACTTCTCAATGAACTGAAAGTCCTCTTCAACACGTTACGTTAGTAAGGTTCTCAAAATAAAAACTTTTCAC
CCATCACATTAAATGTTTGGACACATAAATAGAGTATTAAATGTGGAAAAAAAACTAATTACATAGTTTACGTGTAAATTACGAGACGAATCTTTTTAGC
CTAATTACGCCATGATTTGATAATATAGTGCTACAGTAAACATTTGCTAATGATAAATTAATTAGGCTTAATAAATTCGTCTCGCAGTTTCCTAATGGAA
TCTGTAATTTGTTTTGTTATTAGACTACGTTTAATACTTCAAATACGTATCCGTATATCCGGTGTGACAACCAAACCTAAAATTTTTCCCTAACTAAACA
AGGCCTAAACAATACTTTAGATGTTAATATGAATATATAGCTAAAAGTTACTATATACTTTAGATAGAGGGAGTATTTCATGATAGAGAAAGTACATATC
TTTGTAATTCAAATTAGACTATAAATATACCTATATTTGAGCTACAAATATGTATATTTTGAGATAAATGGAGTTTGGGAGTTCTAAATATAAAATCGAG
GCCACATATGGAACGAATTTCATGAAAATTAAACTAAGAACTCCGAAAGAGCATGTGTGGGGTTAGAAATGTGATGTGACGGCCTCATCGTGCAAGGTGC
AGGATAACAATGTTATCAGTAGCGACATACTACTATAGTAATGATAGATCACACACGCATGAATTGTCTGTTGATGATGGTGTTATTTCGGTGGAGATAC
CATTTTGTAAGCTTGTGCATGGAATATAGTATGGCAGTTGCGACCATCTGCCTGTCTACTGTATCTCAACAGTAACTCGTGTGCCGCACAACGCACGAGC
AGCCAGGCCGTCCGCACACAGACACAACGGCTGGATCAAATCCGCACCCAGAGGCCGCGCGCGCTTCAGCCCATCAGCCGGAACGGCCTTGTGGCGTACG
TGTGGCCCATATAAGATGGGCCGGAACGGGACTGTGGTGTACGTGAGGCCCATATAAGTTGGGCTGGAAGGTGTACGTGCGTGCAGTCCATATAAGTTGG
GTCGGATAGGGACTGTGGTGCAGGTGCGGCCCATATAATTTGAGCCTTAACTGGACTGGAATGTAGCTGAGGCCCATTTGTGTTGGCCCATAAGTGGTTC
GGCCGCCGGTCGTAACGTTCATCCGTGTACTAAGCCTCGCTTCGGCTACAAAATTTTCGTGCGGACGGAAACTATTCTGACTTTTCTGAGCATACGATCG
ATTCGCACGTTTCACATGACTGCATGAATCACTCTCCGTTACTGTCCATTACAATCAGCAGCGATGTGATACAGTGATAGTACTGGATGCATTCTTGCTG
TTTTCGTCGGTTGCTTGTACAGCTGTACTGAAGAGACGACGTTCATATCAAATAGTACGTGGAAATCTGAGAAGATACCCAAGCCCAAACTAAATCCGCG
TTTGATGATACGGAATCCTCCACGCTCTGTTCCGTTCGGTCCCAGGTGAAGTCCACACCACACGTACATGCAAATGCAACGCAAGCGCGCGCGTACGTAC
AAACTGGGATTGAACAGGTCAAGGATCGAAACGCGAGCCAAAATGTTCACGACAAAAGAGCGCGGCAGTTGCAAGGAAAGCGAAAGGCGCAAGCGCAAGT
GGGGGAGGAATCGGGAGCGTATCCGCGGCACAGGAAAACGCCACTTTCGTGGTGATCGGCAGCGGATACTCCGAGCAAAATCTCTCGTCTCCTCTCCTCG
CGCTCATGTCAAAACCATCGCCGCCCTGGAAAGCGACGCGGCGATCGAACGCGATATCATATCGAATCATCTCCACTTCTCGATCTTCTTCAGTTGGCCG
TGCCAGGCGTCACCGGATCCGCGCCTTCAGATTTGGGTGACTCCGCGAACCACTTCGCGTTCCATGTGTTTTGCCTTCCTACTCGCTGAGTCGCTGATGA
TATGATAAGGAAAGTTGCTGGCTGCATCGCCAAGATTTGGCTGGGGAAAGTTGGTAGCAACCGAGAAATCGTCCGATCAGGAGGATTTCTTGGCTGGTGT
GGCAACCCCATCCGATCCGAGGATTTGAAGCCTGATTATATTTTAATCTTGTTGTACAGGAGATGCTATTTTACTAATCTTCTTGTACAGGAGATGCTTA
TCAATTATTAGCAGTTTGTTTGTGGCTAGATCAGAATTCAGATATGTGCCAGCATGACCATTAGCGGTTAATCTTTAATTTGTTCTCTGAGGCATGGATG
TGTGCAGTATTATTCCCATGCAAGCATGCGACTTCACATAAGTTTGATGAAACGATGTGTGACAGACTGACAGTGTGAGTGTCAAGAAATGACTGTGATT
GTAGCAATATATGTGTTGATGTACAGCAACAAATCTGATGCAGCAAACTGGCAGGTCACACATGGAGAAGAATTTTCTTTTGCTTTACCAAATCGCCTAA
AACGATCCGCATCTTTCAGTCTTTCAGGTCATCCAACAAGAGGACAACCCAATTAACTAAAAACTAAAGAAAAAAAGGATTTGAAAAAGGGGATAGGGAG
CAAAAGAAAATGGTGGACCATCTTTCTTGCTCTAGAATACAAAGAGTACTACTGATGTTGCCGGGGGCCTATTCTTTGTGGAGTCAATTCCTGGCAAGAT
TTGCAGCAAATCTGCCCGGGATCTTGCTTTCCATGAGGCAGGATTTTCTTTGGTCATTACACCTGTTTTCCCCATCAGCTTTTCTTCTTTTTTCATATCT
CCAAGAATCCTTTCACATGCTTATGTATATATATAAGCTCAACCACACCCAAACGCCCTTGTAAAGCAAAGCCTTTCATGCCAAGCACACACACCATCTG
CATCTTCTCTTCTACCATTCTTGCTTTCTCCTTGTAGTCTCTTCTGTTCTTTCAGAGAAGAGAAAAACATATCTGTGCTATGGCAGTGGCTATAGAGGCT
CCGTTCCATGTCCTGGCTGTGGATGATAGCCTTCCTGACAGGAAGCTCATCGAGAGGCTACTCAAGACCTCTTCTTTCCAAGGTATTACAAGATTTTTCT
TTTGTGCTTGCAGACTCTTTTCTTCTCTCGGTTGCTGTATGAATTGGCATCTGATGGTAGGTTTGGCTTTTGTTTGTGTAGTTACCACTGTTGATTCCGG
GAGCAAGGCTCTGGAGTTCTTGGGGCTCCATGATCATGAGGACAGCCCAATTTCTACTCAATCAGATCAGCAGGTAAGAAGATGAATGGTACCATAGGTG
CTAACCATGAAAAAAAATACGGATTAACAGGAGGTTGCAGTGTTCTTTGTTCTGAACAAGAGTTTCTGAATTGCTCTTTTATGGATTAACAGGAGGTTGC
AGTGAACCTGATCATCACAGACTACTGCATGCCTGGCATGACAGGATATGATCTTCTCAAGAAGATCAAGGTAATTACCATCTCTGCTCTATTTGATTGT
ACCAACCATTTGATTTGATCTACTCAAGATGACAGTGAGGTCAGTTCCTGAATACAGTTTTTTCCCTTTTGGTTTGTTCAATCAGGAATCGTCTTATTTA
AGGGACATCCCAGTTGTGATCATGTCATCGGATAACATTCCTTCAAGGATCAATAGGTGAGCACTCTTATGGATCTACCATATTATTTCGACCATCTATT
ACAATACAAGCATCTTATGATATTTGGATGAACATGCCAAAGTCAGATGTGCAGATAATTTAGTAAAAACTTAGAGCACAAAAAAGGAGAACATCTTCGT
ATGCATATAGAGAAAAAAGGTAGTGGAAACCTTATCATTTGTGAAAAATAATCAAATATAGAACCAAGCTGGTTTAAGGCTAAACTTGATATGGAGATCT
CTCCGAATCCTTAATTGATTTGGAGTCACATGCAGTATAATTAAGGAACAAGCCCCACACAGCTCACGTCGTCTTAATATTCTATCTCGACAGTTTTGGT
GTAAAATCAATAATGAAGATATGGAGTGATACGCAAATCAATCTTGTCGATCTTCCATGATGTGGTGTCTAATAAAATGGTCTTTAGTTGCAGACAACTA
ACTAGCACCACATGTCTTTGTCACAATATATTCTATTATATATGTACAACAAATGGAGCAACAAGAGGGCACTCTAAAAGTAAAGTAAAATATCCTCCAG
ATATCATAAGATATGAATAAAAAAAAGAAATTTGTAATGGATAGTACATGGAGAATAATCCTGT
OsRR10(LOC_Os12g04500)
CTCGGCGACTCCCAGGACCCCCGCGCCGCCGCCACTACCGGGGGGGAGCAGCGCGTGGCGGACGTCCTCCTCCAGCTGCCACCGCCACGCCTCCCAGCAT
GGCCGCATCTTCTCCTCCTCCGGCGACCATCGCTGCACGCCGCCCTTTCTCCCCGCCGGCCACCGCCCTTCTCCCGGCCGCCACTGTCGGATCTTGATTG
CCGGCACTGCTCCGGGAGGACCTGCCATCGCCCGGGTCGATCTGTTCCGCCCACCGCCGTCGCCGATCCCCCTTTATTGCCCCGGCTTCCTCCTCCAGCT
TGCTGCTCTCGCCGGCGGGCGCTGGTCTCGCCGCCCCTCCAGCTCGCCGCTCTCGCCGGAAGAGGAGAGGAAAGGGGAGAGAGATGAAGAGAGGGAGACG
GGGAGAAAGGAGGAAGAAGAGGAAAGGGTGAGTTTGACTGACATGTGGGACCCACGTGGGTCCCACGATTTGTTTTATTATTTTCTATGTGGGGCCGACA
TGTGGGTCCCACGGGTTTTATTATTTTTCCGGGTCGAATTGCCATGTAAGCGCCATGTCAATGCCACGTCGGACGAAGACCGAGTCAAATTGGTCACGTA
GGTGCCACGTCAGCCAAAACCGCCCTCAAAACCGCCGAGGGACTTAATCTACACCGGTTTTGATACTTGAGGGACCCGTTGTGTCTGGTTTTCCGATCGA
GGGACGAAAATCGGATTCGGTGTAAAGTTAAGGGACCTCAGATGAACTTATTCCACGTGCGTGCAGTCTTTATAAGTTGGGCCGGATAGGGACTGTGGTG
TAGGTGCGGCCCATATAGTTTGAGCCTGAACTGGACTGGAATGTATCTGAGGCCCATTTGTGTTGGCCCATAAGTGGTTCGGCCGCCGGTCGTAACGTAA
CGTTCGTCCGTGTACAGACTACAGAGCCTCGCTTCGGCTACAAAATTTTCGTCTGGACGGAAACTATTCTGACTTTTCTGAGCATACAATCGATTCGCAC
GTTTCACATGACTGCATGAATCCCTCTCCGTTACCGACTCCATTACAATCAGCAGCGATGTGATACAGTGATAGTACTGGATGCTTTCTTGCTGTTTTCG
TCGGTTGCTTGTACAGCTGTACGCCTGTACTGAAGAGACGACGTTCATATCAAATAGTACGTGGAAATCTGAGAAGATACCCAAGCCTTTGAATCCGCGT
TTGATGATACGGAATCCTCCACGCTCTGTTCCGTTTCGCTCCCAAGTGAAGTCCACACCACACATACACGTACATGCAAATGCAACGCAAGCGCGCGCGT
ACGTACAAACTGGGATTGAACAGGTCAAGGAAACGCGAGCCAAAATACTCCCTCTCCCCCTTGATAAAACCAGACCCTAAAATCCCAAGAAACCATTAAG
GAAAGAAGCAAAAGACCAAATTATCCTTAATTAATGTAAAATTTGTATTGGTTGGTGAGTAGGTGAGGGGTATTGAAGTAATAAAATTTTTCGATTTATG
GATTGGCGGTAGGTAAGACCGTAAGAAGGTAGAAGTTTGGTTTATTTTGGGAGAGGAAATATGTTCACGACAAGAGCCCGGCAGTTGCAAGGAAAGAGAA
AGGCGCAAGCGCAAGTGGGGTAGGAATCGGGAGCGTATCCGCGGCACAGGAAAACGCCACTTTCGTGGTGATCGGCAGCGGATACTCCGAGCAAAATCTC
TCGTCTCCTCTCCTCGCGCTCGATCATGTCAAAACCATCGCTGCCCTGGAAAGCGACGCGGCGATCGAACGCGATATCATATCGAATCATCTCCACTTCT
CGATCTTATTCAGTTGGCCGTGCCAGGCGTCACCGGATCCACGCCTTCAGATTTGGGTGACTCCGCGAACCACTTCACGTTCCATGTGTGTGTGTTTTAA
GTGTTTTGCCTGCCTTACTACTCGCTGAGTCGCTGATGATATGATAAGGAAAGTTGCTGGCTGCATCGCCAAGATTTGGCTGGGGAAAGTTGGTAGCGAC
CGAGAAATCGTCCGATCAGGAGGATTTCTTGGTTGGTGTGGCAACCCCATCCGATCCGAGGATTTGAAGCCTGATTATATTCTAATCTTGTACAGGCGAT
GCTTATCAGTTACTAGCTGATTATATTCTAATCTTGTACAGGCGATGCTTATCAGTTACTAGCAGTCTGTGTATGTGGCTACAGAATTCAGATATCTGCC
AGCCTGGCCCTGAACATTACCAGCTAATCTTTGATTTGTTCTCTGATGCATGGATGATGGATGCGTGTGCAGTGTTACCATGCAAACATGCGACTTCACA
TAAGTTTGATGAAACGATATGTGCGACAGACTGACAGTTTGAGTGCCAAGAAATGACTGTGATTGTAGCAATATATGTGTTGATGTACAGCAACAAATCT
GATGCAGCAAACTGGCAGGTCACACATGGAGAAGAATTTTCTTTTGCTTTACCAAATCGCCTAAAACGATCCGTATCTTTCAGTCTTTCAGGTCATCCAA
CAAGAGGACAACCCAATTAACTAAAAACTAAAGAAGAAAAGGATTTGAAAAAGGGATAGGGAGCAAAAGAAAATGGTGGACCATCTTTCTTGCTCTAGAA
TACAAAGAGTACTACTGATGTTGCCGGGGGCCTATTCTTTGTGGAGTCAATTCCTGGCAAGATTTGCAGCAAATCTGCCCGGGATCTTGCTTTCCATGAG
GCAGGATTTTCTTTAGTCATCACACCTGTTTTCCCCATCAGCTTTTCTTCTTTCTTCATATCTCCAAGAATCCTTTCACATGCTTATGTATATATATAAG
CTCAACCACACCCAAACAACCTTGTAAAGCAAAGCCTTTCATGCCAAGCACACACACCATCTGCATCTTCTCTTCTACCATTCTTGCTTTCTCCTTGTAG
CCTCTTCCTTCTGTTCTTCCAGAGAAGAGAAACATATCTGTGCAAGCTTTGCCTTCTTCCATGGCAGTGGCTATAGAGGCTCCGTTCCATGTCCTGGCTG
TGGATGATAGCCTTCCTGACAGGAAGCTCATCGAGAGGCTACTCAAGACCTCTTCTTTCCAAGGTATTACAAGATTTTTCTTTTGTGCTTGCAGACTCTT
TTCTTCTCTCAGTTGCTGTATGAATTGGCACCTGATGGTAGGTTTGGCTTTTGTTTGTGTAGTAACCACTGTTGATTCGGGGAGCAAGGCTCTGGAGTTC
TTGGGGCTCCATGATCATGAGGACAGCCCAATTTCTACTCAATCAGATCAGCAGGTAAGAAGATGAATGGTACCATAGGTGCTAACCATGAAAAAAAATT
GTGTTTTGTTCTGAACAAGAGTTTCTAAATTGCTCTTTTATGGATAAACAGGAGGTTGGAGTGAACCTGATCATCACAGACTACTGCATGCCTGGCATGA
CAGGATATGATCTTCTCAAGAAGATCAAGGTAATTACCATCTCTGCTCTATTTGATTGTACCAACCATTTGATTTGATCTACTCAAGATGACAGTGAGGT
CAGTTCCTGAATACAGTTTTTTCCCTTTTGGTTTGTTCAATCAGGAATCGTCTTATTTAAGGGACATCCCAGTTGTGATCATGTCATCGGATAACATTCC
TTCAAGGATCAATAGGTGAACACTCTTATGGATCTACCATATTATTTCGACCATCTATTACAATACAAGCATCTTATGATATTTGGATGAACATGCCAAA
GTCAGATGTGCAGATAATTTAGTAAAAACATAGAGCACAAAAAAGGAGAACATCTTTGTATGCATATAGAGAAAAAAGGTAGTGGAAACCTTATCATTTG
TGAAAAATAATCAAATATAGAACCAAGCTGGTTTAAGGCTAAACTTGATATGGAGATCTCTCCGAATCCTTAATTGATTTGGAGTCACATGTAGTATAAT
TAAGGAACAAGCCCCACAGCTCACGTCGTCTTAATATTCTATCTCGACAGTTTTGGTGTAAAATCAATAATGAAGATATGGAGTGATACGCAAATCAATC
TTGTCGATCTTCCATGATGTGGTGTCTAATAAAATGGTCTTTAGTTGCAGACAACTAACTAGCACCACATGTCTTTGTCACAATATATTCTATTATACAT
GCACAACAAATGGAGCAACAAGAGGGCACTCTAAAAGTAAAGTAAAAAAAAATCCTCCAGATATCATAAGATATGAATAAAAAAAGAAATTTGTAATGGA
TAGTACATGGAGAATAATTCTGTGTTCAATTTCTGGATTG
OsRR11(LOC_Os02g42060)
AGGAAGGCGATGGCGGACGGCGACGGCAAGCCACGGGAGGACGGCGTCGGCTAGCGGACGAGCTTCGGCGTGCCCTAAGGAAGGAGAAGATAGGGATTAG
AGAGAGAGAGATGGACCATGGCGATCGGGATCCATGGCCGAAGGCGGCGGTAGAGGTGGCGCTCACCCGTGCGCGTGGAGATGAGGGTTCCGGCGACGAA
CCTCGACGGAGGAGGGGTGGACGAGGTGGACCTCGGCCGCGCGAAGCTAATGGCGGCGACGGCGTGAGACGGCGGCGAGCCTAGCGGCGGCTAGCGGCGG
CCGGAGTAGCAAAAGCGGCGGCGGCGGGTGGTTGCACGGCGCGGGAGCGATGGGGAGCTCGGGAGAGGTCGGCGAAATGGGGAAAAAGCGAGAGGGGGTG
CCGGCGATGCTTAAATAGGGGGAGAGGGAACCGGACGTGGCCGGGAGCGGCGGGAATCGCCGGCCGACGCGGGGGAGTGGGGAGGAGAGAGAGGCGGGAT
TCGGTTTTCGAATCCCGGCCATCTCGGGCGCGGGCGCGAGCGGGAGAGGGAGGGGAACGGGCGCGGGGAATGCGGCGCACGCGCGGGCGTGGTCGACGTG
GCCCGGGAGAGACGGAGGCGTGGGCGCGGCGTCGGTTGCGGCGGTGGCGGCGCGAGCGGGATCGGCGGGAGGAGGGAGACGGGTCCGACAGGTGGGCCCC
ACCTGTCGGCGACCCCGAGAGGAGGGAGGCGGGCGGCCGGCTGTCGGGCTGGGCCTCGGCCTGCGGCCGGCCCAGTAAGGGAGGGGAAGGAAGGGAGAAG
TGGGCCGACGGCCCACTTGACAAAAAGGAGGGAAAAGAGAGGAAAAAGAAAAAGAAAAGGAAAAAGGATTTTCCCTGGAATTAACAATTGCACTTTAGTG
ATTTTTAATTGGTTAAAATTATTTCTAGAGCTCTGAAAATTCCACTAAAAATCCTGTTAATGAATTTCGACATGTAGAATTCAAGAAAAATTCCACATGT
CAGATCCGATTATTATTTGCATTACTTTCTTAGGGTTTTCTCCTGATTTCACCAGCATTTTCTTAGGGTCAATTATAAATTACAATTTTGACTTGGGAGG
AAAACTTCGGGGTGTGACAATAGTGTAATGATAAACTGTGGGAGCCTTATATACCTTGTTATGGACAGCTACATTTCTCAAGTTTTAACAAATTTTGCTA
AACAAAAAGCCATGGAGAAAGATTACCTAAAAAAAATATCAATAACAGGGTATGATCTACTGAAGAAGTGAAGCTAAATTTTTGCAGAGAATTAACTTTG
TCCTCAGCATTCTTATAAAGTGAAAGTTTGCAAAATTGCAGGGTATGTTTGCATTCATGAAAAATGTACGGGTAGTGAAATCATTGAGAAGCTTGACTGC
CTCATGTAGAAAGCTACACAAACCACTACAATATAATTTGGAAAAGAGAAACACAGTGGAAATTATTGTGCTCTATTATACCTCACTGTAAATCCTGCTG
CAGAAAGATAATTCTTCTTCTCAACTGCCTCAAGCCCTAACGACTTAAACTCTGCAATTTTCCTTCGATTCACAGCTTTGTCCTGATAAAGTGAGCCATA
AAAAATATCAAATAAATGAAATCCTTGCAGAATACATGGGAAAGATATATACTAACTGTAAAGAAAATATTGTGAATATTCCAGGAAAGATACATTTGAT
TACTCAAACGTGACATTTTAAGCACTCATGGTATTCTACAAGTATTCATCTTCAGCATTGTCAATTGACTTTGTCCTCTGAGCATTCTTGTAAACTGAAA
GTTTGCAAAATTATATACTAAGGATCACTAAATCGGCTGAACATTTCTATAGAGAGCACAATATATATCATCAGCTGCCTACTATTTCTCTTGCTGCATT
CCCTATCAACCTTAATTCTCAACATAATTCCTTAATCCATACAACCACTCCATACATCAACTAGCAACAAATCCATCCACTAGATAAGTCACAAATCTTT
TCAGAGTGGGAAAAAAGGAGATCAAGAATCAGACCTGCTTCTTGATGTCCAGGCTATTGTCCTCGACCTTGCCATCTCCCGCAATCGGTGAATCCGAAGC
GAGAAGGAGAGATGGCAAGCAGCGGTGACTGAGGGCGGGATGGAGAGCGGGAAGGAGAGCGGCGGCGGCTGAAGCGGGATGGAGACCGGCGGCGACCGAG
GGCGGGATGGACACAGTCGGCGGCCGAGGACGGGATGGAGACCGGCGGCGACTGAAGCGGGATGAAGACCGGCGGCGACCGAGGGCGGGATGGGGGGCGG
CGGCTGCTGGAGATATGCTACTCCTAGATCTCTGCCCTAGAGCCGCCTCCCGGACCTCGCGCCGCCTCCAAACCCTAGCGCCATGGGAGTCGAGGAAGAC
GAGCGCTGTCTCTGCTCGGGGAAAAAAAAATCGTCTCGGAGATGATTTTTCTTTACCCGGGGGTTTGGCGTGGATCGGGCGGAGAATTGCCCCCACCCCG
GCCCAGGCGAACGCGTATATGGCCCACGGAAGAAAATTACACCCGGCCGGGATGGCACACGGGGATTTCAGGCCATTCCCCCCCAAACCCAGCCTAAAAG
AACAAGGCCTTAAGGGACAAGATCTCGGTCCTTGGCTGTGACAGGCACGCAGGGGGGGAGGGATGAGGAGGAGGAGTAAATACCTGACCCCCTTTGGCTC
CTCCGTTTGCAGCAACAAAAGATCGCCGATTCGCCGCGCGTACAGCGCGATCGCGGCACGTGTGCGCCGTTCCGTATCCAAATCCCGTGGATTCGATCAA
TCGATCGATCTCTGCACTGCACAGCTGCGCCTGCAGAATCTCGCGACACCTTGTACTTCCATTTTTTTTTCCTCTCCTAAACTGCATGGTGACCTCACCG
GCAACTACAGCCACCTGTGTATATATATAGACGCCCCACCGTGGTGGTGATGGATGTGAGGTTTTGTGCGGCGCGCTTGCTCAGCGTATCGATCGATCCC
ACGAGAGTCTGCGAGAGAGAGAGAGAGAGAGCACGTAGGAGAGGTTGAGAAGTTGAGATGTCGTCGATCGGCGCCGGCGCAGGAGGAGCCGTGGTGGGGG
CGGCCGTGGCGGCGGTGGCGGTGGGCGGCGGGGCGCCGCCGCACGTCCTCGCCGTGGACGACAGCTCGGTCGACCGCGCCGTCATCGCCGGCATCCTCCG
GAGCTCCCGGTTTCGTGGTACATGTGTGGTTGATGCATATCAGTTTTGTTTTTTGTTCTGTTTGTGGTTGCTGCTGTTGAAAATGTTGTTTTGGACGTTT
TTCTGGTGCAGTGACGGCTGTGGATAGCGGGAAGAGGGCCCTGGAACTGCTAGGCTCGGTACGCCTTTGTTTTTTTCCTGAACTTTTGGCCTTGTTTTGC
ATGTCAGGTTGCGGTGATATGCAGCCGCAATTTTCTCATGTTCCTTTGGCTCGCTCATCATCTTGCAGGAACCAAATGTGAGCATGATAATCACGGACTA
CTGGATGCCGGAGATGACGGGATACGAGCTCCTGAAGAAAGTCAAGGTATACATGCATGATCTTAGATTGTCCTGCAGAAAGCTTAATTACTTTGATTAA
CAGGAGAATCAATCTGACGACGCAAAATCATGAATCGTATATGCATGCAGGAGTCATCCAAGCTGAAGAAGATCCCCGTGGTGATCATGTCCTCGGAGAA
TGTGCCAACAAGAATCAGCAGGTATTTTTATCCGTTTATAATATCTCTATTGATTAGAGCATTCTTATGTCTTATCCATACAGATTACCGAGCACTTAAC
CATTGTTCTTCCATCTTTGCTCTGTTCGATTGGTTTATTAACCAGATGCCTTGAGGAAGGCGCGGAGGATTTCTTGGTGAAGCCCGTCCGGCCATCCGAC
GTGTCGCGGCTCTTCAGCCGCGTGCTACCATGAGCCTCGCCGCCGCCGCTGCCGACTCACCGGCCAGCCGGCGGCGCAGTCACGCACGGCGGCGGACGCA
TTGTTTGTTTCGGAGACTTTTGAAAGAGCAGGAGAAACGGTGCAACCCTGCCTTGATCACTTGACGAATGAATTCTCCATTTTTTTTCTCGTTGGGGTCG
TCTTCTTGTCTTTGTGTAACTTGTTGCAAGCTAGTATTAAGACAGAGGGAA
OsRR12(LOC_Os08g28950)
AGAAGAAGAAGAGCTCGTCAAGAAGCTCTTCCTGCCGACACGTTGGGCAGTTGGGCCTGCGAGTTCAACGCCGCCCTCACCATTCCCTTTTTCCACTGGC
TCGTCGGTCCATCAGAGGTATAATTCATAGACACAACTAGTTCATCGTCATGAACTCATTATGAACCCAAAAGTTGGCATTATCACCACTGACTCTGCAC
ATGATCAAACAGGGAGACCCAATAAGAAAAACACGTTCATTTTCATCCATCAAACCCGGAATCTGCTCCTCTTAACAACAGAACCTGGAATCTGCTCCTC
TTAACAACAGAACCCGGAATCTGCTCCTCTTAACAAAGATTTTATGGACATCAAACCCACTGTCAGAATTATGATTGTAAGTATACATGCACTGGAAACT
TCTCCTTTCCGTTCTTGTTCCATGGTCTCACTGGATAAAACAATAGCAAATGAATTAGGCAGTTAGGCACATCTCAAAGGTAACTAAAACAGAACCAGCA
ATATAATCAGCACTAAAGCAGGGCAGAAATATGGATAAAAAACCAACCATATGAACAACTTTAGCATACAGATAGAGATAGCAGTAGCAGATATCTGATC
CATCACGAAGCATGAGAGATGAGGCAAACCTTGCTGCCTGCTGCCTGCCTGGCCCTGGCCTACGGCGCCGCTGCCAGCCGTTGCCCCTAGCGCCCACCCT
TGACGCAGCCTACGCTGAGCAGCACCCGCACCAAGACACGCGCCCAGGGACGGCACATGGCGTAGCAACGGAGGAGCCCCTTCACCGGGAGACAGGCCAA
AATCACCCAGATGAGCTTGTTGGGGAGGACGGGACCGGCGTCGCCGAGTAGTCGGCAGAGGCGGTGCAGGGGGAGGAGGATGGAGGCGGTGGGCCGGCGA
GGGAGGAGCCTGGAACCTAAGGCAGCGGCGGATTCCCGGGGGAGGGAGAGGCACCGCTCACCTCCGCCACTGCCGCTGGCTAGGAGCAATGCCGGAGGAG
GAAGAGGAGCACCAGCAACCGCTGGGGATTGAGGATTACATGTGGGGCCCACGTGGGTCCATCCATTTTTTATTATTTTGGTGTGAAACTGGCATGTGGG
TCCCACATGTTTTATCAGCGCCACGTCATTGCCACGTCAGATGAAGACCGAGTCAAATTAGCCACGTAGGCACCACGTCAGCCATAACCGCCATCTAAAT
CGCCGAGGGACCTTGTCTGCATTGGTTTTGATAGTAGAGGGACCCATTGTATCTGGTTTTTGGATTGAAGGACGAAAATCGGATTCGTTGACAAGTTAAG
GGACCTCAGATGAACTTATTCCTAGAATAAATTCATGTAAAAACCATAGAGGAGAAGATAAGAGCTCCACGAGGTGGGCCTTTCGGACAAAAGGACCACG
CCATGCCAAAGTACGCCACTGCTCACTTGCTTTCTTTTCTTTCATTTAGTACCATGCCGTCTATCAAACCAGAGTGTGACCAATTAATTAGTTTCTATTA
GCCTCTTTGTTGTATTGACATATTTCCCTACGTTTCAGGTTATAAGACATTTTGACTTTGGTCAAAGTCAAATTGCTTTAAGTTTGACCGAAGATTGTAG
AAAAAAGTAGTAACATTTTCAACCCAAGACAAATTTATTATGAAAATATATTAAATTATTGATTTGATGAAACTAATTTAGTGTTATAAATATTACTATA
TTTGTCTATAAACTTAGTTAAACTTGAAACAGTTTGACTTTGAGCAAAGTCAAAACGTCTTATAACCTGAAACGGAGGAAGTACAAATTAAATAGGGCAA
ATTCATTTATCAATACAGATATATAAAATATATGCTCATTCATTAGACTGTATCTTTGCTCCTAGGTAGCTATAATTGTTGCAAGGTCACTATAATTAAT
TTGTGAAAAATGAACAACACTATGGGTACGAAAGAGGACAAAGCCATCAATCATTTTGCATTGTATGGTATATCAAAATTATCAAATATACAGTCACTAG
TGATACTGTAAGATATGACAGCTAATTTTCATGCCAGTGAATTGATATTATATCTTTGAAATATCTCCAAGATTTTAAGACTTTTGCACTATAAATATGT
GCATTCTAGGTCCATTTTCCTCAACAACAATTCAAAGTAACTCTACACCAACAGTTTGCGATGTCATCCCCCCATGTGCTTGTTGTGGATGATACCCTTG
TTGATCGCCATGTTGTTTCCATGGCCTTAATGCGCCATAACGTCCGAGGTTCTTTGTTATGCAAGTTTCCGAGTTTTGACTATTGTTAACTAAGTATTTC
CATGTTTGATATCTTCTGACATTCTTTTTGACTATTATTAACTAAGTGTTTCCATGTTTGATATATGCAGTGACTGCAGTAGAAAGTGTCATGCAAGCAT
TGATGTTTTTGGATTCGGTAAATTAAAAGTTCTCTTCTTGTTTATTAGGTAATGTTATTTACAACTGTATAACAAACATGTATTTATCTCTGATGGACAC
AGGAACATGATGTGAACATGATTGTTAGCGATTACTGTATGCCAGACATGACCGGCTATGACTTACTCATGGAAGTGAAGGTGCGTACAATAGTATCACG
GATCGGAGTATAGTGTTAATCTTCATCATATATATTTTATAATGTTTCTACCAAATATTTTACATGTTCAAATTGGACTTGTTTTTACTTATAGAAATCA
CCTAAACTAGCACATCTCCCAGTGGTAATTGCTTCCTCTGATAACATCCCAGAAAGGATTAGAAAGTAAGTACAAACACATATACCTTGATTTCCTTAGT
TGATAAATTCTCAATCTGAGCAAGTGGATCCTAATATGTGCTCCATTTTCCTTCTTTTTTTTTCCTTGTTGGAGGTGCTTGGATGGAGGAGCAAAGGATT
ATATTCTGAAGCCAGTCAAGATTGTTGATCTGCCTCGTATTCTGAACTACATATGATTGGCAAGATGAAGAAACAATGATCAAGATGGAATAAAGTTTCG
TGTTAAGATTACCTAGCTACTTATTTACTTTATTTGCTATATGAGAAAGAAATGTATGTTTGTTACGAAATGGAAACAAATGACAATTATCTGGGATTAA
GAAAACAAACTCGATAATACTTCTGGTGCCTTCTTTCAAATATTATGGTTCTATGACATGGTTTTTCTTTTTTTACTGAAATCTATCACTTGGTATTGTG
TTGTTTTAATCAATTAATCACATTTAGAGGTGTGTTTAAACAATTAGGCATATAAAAAGGGGGTGAAAATTAACATTGCGTATCTCTACTCTTTATTTTC
CAATGATTGGCATCAAACATAAATACGATATGATGCATCCATCACGTCCTCATACAACTATCCATGCAACATATGTATAATTAATAAGAGTGGACTTTCC
TCATAGAGTGGTGAGCGGCCGTACTATCATTATCATTGACATGCTCCTTGATATATGTGCAATACTAAAATATTAAAAGAAATAGCTTGTTTGAAGAATG
GAAATACATTTGAATTATGTACACGACTAGGGCTGATGAAAAAAAAACATAATATCTAGACAATCAAGCCCTTGACTGATTTTCAGGGTGGTAGATACCT
TAGCTAAACTAATTTGGTAAAGCAATTTAGTCGATACCAGCATAAACCCTAATACGAATCTTAGCCGATACAAGTAAAATAAACCACCAAACTACATATG
ATAGATAGGTGCTTACATTGACAAGATCAGAGTGTTGAAGCCCTAGCCCCGCCAACGCAAACAGCCATGATAAGTATAAACTCGTCGAAAAAGTAGAAAA
GTAAAAAGGATGGTGATGCGCTGAATTTGTATTCGTGGAGATAGTTTACAATGACCCCGGGTATACATATTTATACCTATGGGTAGATACTAGTCCTTGT
TGGAAAAGAAAAAAATTTTCCTAAAGATTAAAGGAAAACATAAACTCCTTATCGGACACTAAACACACTTTCCTAAAGATAAAAGGAAACTAACAGAATA
TTCCTAATTAATAGATAAACTGTTATGCCGCATCCTCCTTGAACTCGGTCACTTCTGGATAAACTTCCTTTAGTAGATTAATTTCCTTAACCGAATCTAC
TAAGAATCCGACTATTGGTGACTTAATAATTCCCATCGGTCGATTCTAGGACTCTGAAGCCGATACTGACTTTAGGCCGATGATGACTTCGGAGCTTACC
AAATTTCACTGTTAACAACTAACTAGGACAGTCATAGGGATTAGAAATTCCTCTTGGTAGAAAAACATGTGATGAATTTTGCATAATATTTTTTTCATTC
TTTTT
OsRR13(LOC_Os08g26990)
GGATTTGAACTTAATGGGGTAAACCCCTAGTCGGTGTGCTTGAGGATTGGGTAGTCAAGCTTCCGCTGTTCTCTAATATAGTTATATTTGGCCGGTCGGC
CTATGTATCTATTAAGTAGTTGTAATCTGAATTTTATTTGCTTTAGATGTATTTTGCTATGTATGTCCATGCTTAAGATGAAAGTGTGAATCTAGTGCAC
ATCCTGGGAACTAGATTCATATGAGTATGAGTTAAGAATATTTGAGATGTTGTAGATCTTTAGCCATTTTTGTCAAGTCTCTTGAATATGTAACACATCT
GGTCGCCGCCTTCGAGTGGTTTGACGGGCACATATCAGACTGAAGTTGACTGGCAGGCTAAAGGTCTAGCAATGTCTCTAATATTCTTCTCTCGAGGCGT
CGAATATTTCATCATGTTTGTTTGATGACTTAAATTATTCACTTCATCTCTCAAATATAATGGAAGGTCCGGAGAGCCTACGACATATGACCATGGCAAT
AGGCAACCGATGTAAGACATGGCTGAGCTAGGTATTGTACCCTAATATCAGTGACAATGGATATCTAGCTTATCCAGTAGGAACTAGGTCGGTGGCAATG
GCAACAATAGATGGCACTTCATCACCACATGGTGGTGTCGTGCACACAAGGAATCAGCAGGGAAGCCAGTAGTGGGGCAGAGCTAGAGCTAGCCTATTCT
ATTTTCTTTTTCTAGAAGCAATATCATTGCCAGCTCTTAGGTCGATGGTAATAGTGCTCAACCAAAACTTTTGATTGCCACATCTAGTATAAACCGGCTA
AAATGATACCATTTGGAACCAGCAACAATTGATGTTACTTTTTAAGAGAACAATTGATGTTTCTTACTAGTGTAGCTGGATGGAAATTTTACACTATGCA
AATACTCACATAGGCTAGTTTTCTCTGCCTTCCTGAGTCTATCGGGTAATGTTGGCCTGGTTGTTTTTCTACATGATGTAGCTCCTTCCTAACGTTCATA
TCTCTGTGTTTTTAGTGTGTCATAAATAGGACTCCTATCAAGTTGTCACATCCATTCTTCTCCATGTGAATTACATTCATACTATGATGAAACTGTACAA
TAGATTTAGCCTTCTATTACGGATTCACTGTGACGTATAGGGTCCATTGTTGATCTATGAAGAATTTTCAAGAAATCATTATAAAGTTCAGGCAACTTGA
GTTTGTGGTCACAAAAAATGTCATGGTGGCAAACATGGTCACCACAAATGTTGCGCAATTTTTCATTAGAAGTTTAGGCTGGCACATCGTGACAAAATAT
TCCATCATAGAAATTGGTAGCCTTGGTCCTCATGGGTCCACGTAGCCAGTCCCATTTGTAAGTATGAGATTCTATGACGAAATCGTCATAAATGAGGCAT
TATTCGTCACAAGAGTCGAGCCAGCACACGGCAGCAAAGTTTTTTTGTCATAGAACTCCAGCAATAGTTGTCACGAAGCCCCACATGTAAGTATCAAAAA
ACATAAAGGAGACAATTTGTCCAGTGTTCACATGAACTGTTTCCATTTGCCCGGCATTTGTTTATCCAAATCAGTATGCTTACTTATACCCTAGTTTCTT
ATTATTTACATCCGACACTTTGTCCAATGACTGCATCCTAAAGCCCGGTGTGGTTATCTCATCTAAAAACACGTTGATATTCTCGAGAGTTGAGGAGGCG
CCATTGATCACCATCGTTCCCGAGTGAAGGAATGTTCCCAATGGTTTATTCATCTGTAAACATCATGATTTAGCCAGACAATGGTTCATCATCCATCCTT
GATTCCATTCCAAAACACCCAAGTAAAGAAGGAGCACGCGATGGGAGCCTAGGAGAACAATGGATGATGAAACGCTGTTGTGAGTCACAAAGAGGAAACA
CTCTGTCGTGTGGCCATATATCTCTTCGAGCTGGTGGGGCTTGAGGAGAAGATTTGAGTTGATGCCGTTGCCCTGAGGAAGATGATCGAGATCATTGATT
TGAGCCAATACATTGGCCCTGAGCTAGACAAGAAGAAGGCCAAACTTGAGAAGGCCAAGTCCAAGCTTCTTGAGCTGGAGAAGAAGGCCGACATAGAGGA
GAACACTAGGGGTCGGCTTGATTAATATTGTAATATGTTATACTAATAATATTGTACTGATCATTTTGATATGTATCTACTAGACTTTTGATTCAATAAA
TTGTTTGTTCAAGTATTATAACATTTATAACTTCAATATGCAACATTTATAACTTCAATATATCAGTAGCGTTAGGGATTTAAACATTAAAATCTATATT
TTGCGATAATTTTAATATTAAATAAGTAGTTATTGTTATGCATTGCCTTAAATCAATGGTGACTACAGCATTGTGGTCAATCGCGTGTAAATAGTACGTT
ACTAAGGATGGCCTACCTGATAAATGGCACGAAAACAAGACCACAAGATGGGTCTTACGAAATAAGGTCTTGTAAAAACTATAGAGGGGAAGTACAAGCT
TTAAAAGGTGGGCCTTTTGGACCAATGGGCCAAACCATGCCCATGTACGGTACTATTCACTTGCTTTCTTTCATTTAGTACCATACCATCTATCAAACCA
GAAGGTGACCAATTAATTAATTTACACAAGCCTCTTTATTGTATTGAACATTTCAATATGAACAAATTAAATAGTGCAACTACATTTATCATTATAGATA
TATCAAATATTAGCTCATTCATTAGACTGTATTTTTCCTCCTAGCTTGATACAATTGTTGCAAGGTTACTATAATTAATTTGTGCAAAATGAACACCTTT
ATAGGTACGAAAGAGGACAAAGACATTTATCATTATACATTGTATAATATATCACAATTATCAAATATACGGTCACTGGTGATATTGTGAGATATGACAG
CTAACATTCATGCCAGTGAATTGATATTATATCTTTGCAATATCTCCACGATTTGAGAATTTTGCACTATAAATAAGTGCATTATAGGTCCATTTTCCTC
AACTAAAATTCAAAGTAACTCTACACTGAAACCTTGCAATGTCATCCCCCCATGTGCTTGTTGTGGATGATACCCATGTTGATCGACATGTTATTTCCAT
GGCCTTAATGCGCCATAACGTCCGAGGTTCTTTGTTGTGCAAGTTTCCATGTTTTCTTACTGTTGTTAACTATGTGTTTCCATGTTTAATATCTTCTGCC
ATTCTTTTAGACTGTTGTTAACTAAGTGTTTCCATGTTTGATATATGCAGTGACTGCAGTAGAAAGTGTCATGCAAGCATTAGTATTTTTGGACTCGGTA
AATTAAAAGTTTTCTACTTGTTTATTAGGTAATTTTATTTACATATCATACAACAAACATGTTTTTATCTCTGATGGACACAGGAACATGATGTGAACAT
GATTGTTAGTGACTATTGTATGCCAGAGATGACCGGCTATGACTTACTCATGGAAGTGAAGGTGCGTACAATAGTGTCATGGATCGGAGTATAGTGTTAA
TTTTCATCATATATATATTACAATGTTTCTAGCAAATATTTTACATGTTAAAATTTGACTTGTTTTTACTTTTAGAAATCACCTAGACTGGTACATCTCC
CGGTGATAATTGCTTCCTCTGATAACATCCCAGAAAGGATCAGAAAGTAAGTATGAAAACGTATACCTTGATTTCTTTAGTTGATAAATTCTCATCTGAG
CTTGTGGATCCTAATATGTGCTCCTTTTTTCTTCTTTTTTTTTCCTTATTGGAGGTGCTTCGATGGAGGAGCAAAGGATTATATTCTGAAGCCAGTCAAG
ATTGCTGATGTGCCTCGTATTCTGAACTACATATGATTGG
OsRR14(LOC_Os03g53100)
ATACAAGTTTAAGGTGAAGTATCGTAAAATTACAGATTTAACAATAAAGTTATCGTAAAACTACAGAGTTAGTATAAAATTGAAGTTATGTTATAAAAAA
CTTATAATATATAAACTTATATATTATATAAAAATATTTTTTTTACGAAACGTACCGTTCAGCGGTATGAAATGTGTGTTCACACGTTGTTAGTAAGAGA
TGAAAGGTTAAACCGGACAGCGGCGGTGTGGAAGGCTGGCGTGGCACGTAGTTGCGTTTTGCCGTTTTGGAGGTAGAGAGATTCTTGCAGGAAATAGGCC
AAGCAGCTGCAGATCGCGTGTGGATCGCAACCCATGCAACTTCGTGAAAGCCCAGCGCGTCTAACAGGGACAGCGCGATCTCTCCTCATGATCTTCCACT
ACTAGTTCAGTTCAACCAGGCTAGCTACTAGCTATCGAGCTTTGTTAATTACTGCTTGCTATGAGTAGTATATAGCTAGCAGCTAGGCGAATGATCTGCT
GCAGCTCGAGCTACTCATCAACCTCACCTCCAACGCCTTCTCCGGGAGCATCCCCGATGGCCTCGGCTGGCTCCGGCGGATGTGGTATCTCAGCCTATGC
GACAACGCGTTCGCCGGCGAGATACCTGACGCGCTCCGCAATTGCACCGCCCTCGACGTCGCGTACCTCAACAACAACAACCTCGATCGTCGGCGGCGTT
CCACGGTGGCTCGACGCGTTGCCGAATCTCACGGTGCTCCGGCTCAGCCACAACTCGCTCTCCGGCCACATCCCGCCATCGCTGGCGAACCTCACGAAGA
TCGTGCAGCTCGAGTTCGACCAGAACCTTATGGAAAGTTCCATCCCCGACGGCTTGTCAAGCCTCCCAGCGCTCCGCATGTTAGCCTTGTCGCATAACAG
CCTCACTGGAGAGATCCCGCCGAGTTTCTTCAACATGACGTCGTTGCGAGGCCTCACACTCGTGAACAACGTGTTCCGTGGCGAGCTCCCAGCCGATCGA
CGTGGGCGCGCGCGGACCAGCACATTCCTCCCAAGTTCTAAACGCAGTTCAAACCATACAAGTGTAAAACTTCATCACCGAATTCGCATTTCTATCTACT
CCACGATTCGAACATCAACTAGCAATAGCACTGTAGTCTGTACCACGAGTTCACGACCGACACCTCCAGGCTCTATCCCTAACCCAAGTAACAACCAAAA
GAACCCACCAAACCTAGACATCTCGAGCGATTCCCACACGGGTCTGCGAGGGCTAGCGAATCTATCGACACTACATAAATCAGAGTAAGTCCAAAGAAGC
ACCTTGCGGCGGAGGTGCTCCTTGGGGATGTCGGAGACCATGCTTATCTCGCCTGGCTTGATCTCAACGAGGGCGTCGGATGCTGCCGTGGAGAGCATCC
GCGCGGGCGCGGGAGACAATGAGAGGAGCGCCCACCCCAGGGAGGGGAGGCTCCGCAGGAGCGGGGCATCCATCTCATCGGAGCCGTACGCCGACCGATG
ACGGCGGCGCCTGGGAGTTCTTGAACAACCTGACCAACTGCAACACCTTGGCTGAGATATTCCTCGACGGCAACATGTTCGCCGACGTGATGTTGAGCTC
CGTCGTGGTTCCATCCACCATTAGCCGATTGGCGACCTCACGCAGCTACTCAAGCTCGACCTGAGTGGCAACTTGCAGCTCGCTCCGCGCCGCCCGCCGC
GCTCCTCTCCTCCTCTCCCGCTTCTTCCCCACACCCCGCCGCGCCCGCACCGCCGCCGGTCGCCGCACCCGCATCTGCCCGCCTCTCCGAAGAAGAGAAG
AGAAAAGAGAATATGCAGCTAACATGTGGGCCCAAGTACTTTTTTTAAAAAAAAATTGCTGACTAGGATGTCACGTCAGTAAAATCGGGCAAAAATACTG
CCGAGAGACCTCCGGTGAACGGTTTTGTATAGTTTAGGGGTGAAGATTTCTGATTTTATGGTTAAGAGGTCTTAAAAAATCTCGCCGTTAAATTAAGGGA
CCTCCGGTGAACTTATTCCGCAAGAATAATCACGTGCCGTGGATCTGATCCAATCCCCAGCCGTCCGATCGACGATGTTAGCACCACGATCTCTGCACAA
TTGCACCAACCCCAAAGCTTGGCTAAGCTCGTAAGCGGTTTTACGTGTACACATATCCCTGTTGCAATCGCAACAATGTGGACGCGAGATATTAAGACTC
TATTTTTTTTCTTCAACTTCAAACTTTAATCTATTAGAATATTTTATAATAGTTAATAGTTAATTAATTATGTGTTAATGAGTTTTTTTAAAATTTTACG
TGCATTGAAAATCTTCCTCCAAACCAAGATAACGATTAATGCAACCTAACTATAACTTCCGGAAGTGTGCAATTTCCAGCAATGATGGAATACGGTTTGT
TTGACGAAAAGAGAACCACCGATTAGTTGAAACACCGACGATTAATATGTGTCTATATTTACAACAAAACTATAGATTTAACACTAAATTTATCACAAAT
ATACAAGTTTAAGGTGAAGTATCGTAAAATTACAGATTTAACAATAAAGTTATCGTAAAACTACAGAGTTAGTATAAAATTGAAGTTATGTTATAAAAAA
CTTATAATATATAAACTTATATATTATATAAAAATATTTTTTTTACGAAACGTACCGTTCAGCGGTATGAAATGTGTGTTCACACGTTGTTAGTAAGAGA
TGAAAGGTTAAACCGGACAGCGGCGGTGTGGAAGGCTGGCGTGGCACGTAGTTGCGTTTTGCCGTTTTGGAGGTAGAGAGATTCTTGCAGGAAATAGGCC
AAGCAGCTGCAGATCGCGTGTGGATCGCAACCCATGCAACTTCGTGAAAGCCCAGCGCGTCTAACAGGGACAGCGCGATCTCTCCTCATGATCTTCCACT
ACTAGTTCAGTTCAACCAGGCTAGCTACTAGCTATCGAGCTTTGTTAATTACTGCTTGCTATGAGTAGTATATAGCTAGCAGCTAGGCGAATGATCTGCT
GCAGGCAGAGCAGCAGAGTAAGAGTTCATGGCTCGCAAGATGATCAGGGTGCTCCTCGTCGAGGACGAGGAGATCAATAGGGTAATTCATCGCTTAGTTA
ATTAGCTAGTAATATGTGATTAAGAGATCGTCGTTAATGGCTGGCTCGATCGAGCTGGTGGTGAGTGCAGGTCGTGGCGAGAGCGGCGCTGAAGGCGGCA
GGCGGCGGCGACGTCGTGGACGAGGCGGAGAACGGGGAGGTGGCGGTGCAGCGGGTGCGGGACGCGGCGGCGCCGTACGACCTCGTGCTCATGGACAAGC
AGATGCCGGTCATGGACGGCCACGAGGTGAGATCATCGATCGATCTATCTCTGACGAGACGCATGGATGGATGGATGGATGGATGAAATAATGGCCGATT
TGGCGGCTGGTGTGGCCGGCTGACGCGCGGCGCGGGCGGCGCGCTAGCGTGTGTTGTTGTTGTGCAGGCGACGAGGCGGATCCGGGGCATGGGGGTGACC
ACGCCGATCGTCGCCGTGTCGAGCGACGGCCTCCCCGCCGACGTCGACGCGTTCATCACCGCCGGCGCCGACGACTTCACGTCCAAGGTGAGAGCCTGCG
CGCAGCGCAGGGACAGCCATGCATGCAATGGCATGGGAATGCCGTCTCATATGTACATCTCTCACACACACACGCTACTAGAAAACAAGATCTTTCTTTT
TTACTGTGAGGGCTATGGATCTTTTAGAAACAAACCCTATTTTCAGCCGCGATAACCCGCCTGCATATTTGTGATTAGGGGTTCTATAACTGTCCGTCTG
CGAAGATCCATTATGACAGTCGGCTCACTTAAAGAGGCTGTCTATGAAACATAATCTTCATAGGCGGCCCACTACCCGTAGACCCACATAATCCATTTTA
GCCTTCTATAAAAATTGTTTTCATAGTAGTTACATTTTCCTAACAATCTTCCATGCAGGGAGGAATACATGACATAAATGTGTAAATAACTTTTTAAGGG
AGTATATATACTTTGTAAGTGTAATATATGAAATATGGTAATTTAATTTGTTCTATTGTGCGTGCAGCCTCTGTCCAAGG
OsRR15(LOC_Os08g28900)
AGTGCTTTTAATATATAGTGATTAAATTTCTGAAAATTGATTCTTTTCGATCGTCGGTGATCACTTTCATTTTCAGGAAGTATCCCATGCATGTCACGGC
ATCACCTGCTGAAATCTGAAAAATCTGCAGAGGATGCCTACCGTATACTCAATCCATGAATAAATGACATTCCTTGAGTTGTTAATCTTATCCTTGTGAT
TTTTTTTAACACAAAACCACATAATTTTAGCTTTTTGCTGTCAATCGAATTCTACCTGAAGCACTTGTACTTTAAAACCAAGGCAAAGGGTTCATTTGAA
TAGTTGGCAAAATTTATTGAAGCAAACTATTATGAAGTGAGAGCAATCCCCTTTGCATGTGATGTGTAAAGAAATATATTTTGTGCAACGTTGGTGAATT
TTGCAAGAAAAAAAAAAGGAGAAAGGACTCATGGTCACACACACGCACATAGTTACGTCCTAATAATGTCAATGTTCAGACCTTAACTCGTGTGGATAAG
TTCTACCACAAGGAGCGTAATGGGAGAGGGCCGATGTTCATGAATCTTAGAACATTGCACCATGGTGAATGGTGCATTACCGATAATTTCATGCCTCTAC
GCCAATACATCAAGCACTCACCTATATTGAGGAAGGTGTTTTCAAAGCTCAGTCTGGTCAGTACCATCGATTTGCATCATCCATGTGCTATCATATCTAG
AAACATAAAATCCTAATAATATTGTGAATCTTTCAATTTGAGGTGAATTGGCGGTTTGAACTCACAACCGATCAGTTGACGGCGTTGGTCATAATTAGCC
GAGGAGGTTCCATCTATATTGACTTCTACTATAACTGAAGGCTGAGGTGTTTCTGCAATAGTGTGCAATGCTGAATTAAACTATTGCAAAGTGTTGCAAG
CTCCGTTTGCTAGCGGGAAACATTTGAGACCCAAATAAGTGTTCTTGTGTTTTAATTGGAGTGGATCAAATTTGTTTGTGACTATATGCGATAGTCTGGA
GTGTGGATGTTGTTTTTGATTGTGGAGTCCTGGTTACTTTACTGTTTGTGGTTGGCTATTATATGGATGAACCAGTGAATCGTTAGAACCTCATATCATG
CGATACTTTATCCTCTTTTTTTTTTCTCATTTCATAATTCAGCAGTTTGATTTCCTCCTGCTTTGTGTGTTCAGGACCTGTCATAATTCTGCTTGGTTTT
TAGCTTGCTGCATAAAACGCTTTCCTGGAACTATTTCGGGTAACTGTTTGTTAGTGCTGGCAAGTTGACAGCTCGTATTATTGGTAATATTTTAGGGGGT
GTTTAGATCTAGGGGTGTAAAATTTTAGCGTGTCACATCGGGTAATACAGGGTGTCGCATGAGGTGTTCGGGTACTAATAAAAAAACTAGTTACAGAATC
CGTCAGTAAACAACGAGACGAATTTATTAAGCCTAATTAATCCATCATTAGCAATTGTTTACTGTAGCACCACATTATTAAATCATGGAGCAATTGGGCT
TAAAAGATTCGTCTCGCAAATTAGTCGCAATCTGTGCATTAGTTATGTTTTTAGCCTATATTTAATACTTCATGCAGATATTCAAACGTTCGATGTGATA
GGGTATAATTTTTTTTGTGTGGGAACTAAGAAGGGGCCTAATGTCTTATTTGGATATGTAGGTTGTGTTCGCATATGGGGAGTTGGGAACTAAACTCCCC
GCACGGAAAACGGAGTGATCCATTAGTGCGTGATTAATTAAATATTTGCTATTTTTTTTAAAAAAGGATCAATATGATTTTTTAAGCAACTTTTGTATAG
AATTTTTTTTGCAAAAAATGCATTGTTTAGTAGTTCGAAAAACATGCGTGCGGAAAAAGCGAGAGGTGAGTTGGGAACTCTGGGTTCTGAACACACCCGT
AGTAAGGATTAGAACAAGACTTTTGAATTCGTATATCCACCATTCCAAAGAGACTATCCTATGATGTTGTGCATTCACGTGACACTAAACATCATGTTAC
GTGGTATGTGAGAGTTGCAGTATGTATGTGTTGGGCTTTTTGTTGTACAAAATATGGTCACGATGAAGATATTACACTCATACTATAAATGGCTTAATAT
ATATTGCAAACTTTACATCTTCGTGAGTCACGGTTTATGGTTGTCGCCGCCATAACGCCATTGCAAGTCCCCCTTATCCTCTCTTTATTTTTTCAGCCTG
TGACATATATCAGTACAATAGATTTGGCCTTCTATGATGGATTCACTGTGACAAAAAGGGAATCCATCGTTGATCTATGACGAATTTTCAAGAAATCATC
GTAAAGTTCAGGCTCGGATGATTCTAGTGGCAGCTTGAGTTTGTGGTCACAAAAAATGTCACCATGGTCATCTGAAACACTACACAATTTATCATTAGAA
ATTTGGGTTGGCATATGGTCACAAAGTATTCCGTCATAGAACTTGGTAACCATGGTCCTCATGGGTCCATGGTAGATGGTTCCATCTGTAGGTACAATAT
TCTATGACAAAGTCATCACAAGAGTAGGGCCAGCACATGGCGGTGAAGTATTTTGGTCATAGAACTCCAGTAATAGTTGTCACGAAGTCCCACATGTAAG
TATCAGAAAATATAAAGGAGGAGACAATTTGTCTAGTATTCACATGAACTGTGTGCATTTGCCTAGAATTTGTTTTTCCAAATCAATGTACATCTGACAC
TTTGTCCGGTGACTGGATCCTATAACCCGGTGCGGTTATCTCATATGAAAACGTGTCGATATGCTCAAGACTTGGGAAGACGCCATTGATCACCATCGTT
CTCGACTGAAAGCATGTTCCCAATGGTTTATTTATCTATAAACACCACGATTTAGATGGACAATGGTTCATTCATCCATCCCCGATTCCAGGAGCACGTG
AGGGGAGCCTTGGAGAACAACGAAGGATGAAACGCAGCTGCGAGTCGCCATGAAAACAACACCACGAGTTGGGCCTTATAGAATAAGATCATACAAAAAC
CATAGTGGAGAAGGTACAAGCTTCACAAGATGGGCCTTTCGGACCAATGGGCCAAACCATGCCCATCTACACCACTACTCACTTGCTTTCTTTCATTTAG
TACCATACCATCTATCAAACCAGGGTGTGACCAATTAATTAGTTTCTACTAGCCTCTTTGTTGTATTGACATTTAAATATGTACAAATTAAATAGGGCCA
AGCCATTTATCAATATAGATATATCAAATATATGCTCATACATTAGACTATATCATTGCTCCTAGGTAGCTACAATTGTTGCAAGGTCACTATAGTTAAT
TTGTAAAAAATGAACAACTCTATAGGTACGAAAGAGGACAAATCCATCAATCATTATACATTGTATGGTATATCAAAATTATCAAATACACGGTCACTAG
TGATACTGTGAGATATGAGAGCTAATTATCATGCTAGTGATTTGATATTATATCTTTGCAATATCTCCGCGATTTTAAGACTTTTGCACTTTAAATGTGT
GCATTCTAGGTCCATTTTCCTCAACAACAATTCAAAGTAACTCTACACCAAAAGTTTGCAATGTCGTCCCCCCATGTGCTTGTTGTGGATGATACCCATG
TTGATCGCCATGTTGTTTCCATGGCCTTAATGCGCCATAATGTCCGAGGTTCTTTGTTATGCAAGTTTCCATGTTTTTGAATGTTGTTAACTAAGTGTTT
CCATGTTTGAAATCTTCTGACCTTCTTTTCGACTGTTGTTAACTAAGTGTTTCCATGTTTGATATATGCAGTGACTGCAGTAGAAAGTGTCATGCAAGCA
TTGATGTTTTTGGACTCGGTAAATTAAAAGTTTTCTACTTGTTTATTTGGTAATGTTATTTACAAACTATATAACAAACATGTATTTATGTCTGATGGAC
ACAGGAACATGATGTGGACATGATTGTTAGTGACTACTGTATGCCAGACATGACCGGCTATAACCTACTCATGGAAGTGAAGGTGCGTACGTACAATAGT
GTTAATCTTCATCATATATATTTTATAATGTTTCTACCAAATATTTTACATGTTCAAATTGGGCTTGTTTTTACTCATAGAAATCACCTAAACTGGCACA
TCTCCCGGTTGTAATTGCTTCCTCTGATAACATCCCAGAAAGGATCAGAAAGTAAGTATGACGATGTATACCTTGATTTCCTTAGTTGATAGATTCTTAA
TCCGAGCATGTGGATCCTAATATGTGCTCCCTTTTCCTTC

## Sheet: Control genes
ACTIN1(LOC_Os03g50885)
ACCGCTCAAAAGGAACTTAATTAGGACATGTATTAAAGTTATAGAACTGACTTGGAAATTATAGATGAATATTTGCTTGAGGAATAAACTCCAGGTTCGT
ATCATTCAGTCAGTAATTTATCCTTTTAGCATGGTCTAGAGTTGTTTTCTGATTTCCATGAAACCGAGTTTGTTTGATGCGCCATAGAACTAAGATTGAT
GTATGCTATGCCATACTACAAATTGATTTACAACGTGTCCTTTGTTTGTTGATGTGATTAATCAACAAAGACAATGGTTTATTCTGCTAGAAAAGCCAAT
TAGATATATTTCTCTGTGAAGCTACAATTATCCATCAAGCACTTTGGATTTTATGAAACATCAAACAGGATATTCTCGTTTTGTTAATCATTTGCATGGT
TCAAACACTAAATAAAGGTGTTACCAAGGATTATAACTGAAGAAGTCAAAGATACCCAATTAAGTCATTTCTAAATAAACTCACTGAAGATAAAACGGTC
TTTACGAGGAACATGGCAAGAACAATAAAATGGTCTATTGGCAGAGTTATCATACTTTTGAGAGAAAGGCTCATTTAGTGGTAATGCAATGAGTAAGTTC
CCTTTACCTGGCATAAATTATACGTGAAGCTATCGTAGTTATCTATAACTATGATTGGTCTAGTATCTTGCTTTACTCCATCAAATGCGTTTTCACCTTC
CACCACAGAAACAGCACTCTTAGCAACAAGCTTTTGCTTCAGAGTTCTTGCGGGTCCACTAGTAACTCCTGCAAAGGAGAAAAGACAGTTAAAATAGCCT
CTGAAGTTTCTGAAATATACAGAACAAACATGAAAGCAACACTGCACATTCTAGGCTCATTTCCATTCCTGATACACCATTCAACATACTTAACAATTAC
AGCTCCCTACATAAGAATCTGCACATGGCTATCTTGGACGAATAGATGGTTAGGGCAACAGTACAACTGTACAAGTTCCTAGTCTACTGTATTAAACAGG
AAACACACACAAAATCAATCTTTCACCATCACTACCGAGTAGTAGAATTTTTCGGTAGGTAGGATGGGATGCCCGCCCAAGCAGTTCCCCTGCATGCGAT
CCGCCGATCCCATTCATTGCGGGCGCGAGCAAGATAATCTATGAGGATGCCTGGCCGGCCGCCGGCGGCCGATCAGGACAAGAAAGATCAGCTTAAGCGC
GAACCCACCCACTCACCTAATCGGAGACTGGAGGGGCGGCGCCTCCGCGCCTCCGCGACGGCCGGGGAGGCGGGGGACTGGATCTTGGGGAGGAGCCGCG
CGGCGGTGGCCATCGGAGGAGAAGAGTGGCGGAGTTGCTCAGAAATTTGATCAAGTTTTTGGCTTCTTTTGCTGTGACTGAACGGCAAGTCTGCAAACTT
CGATCGCTTTGGAATTCTTTCTCACGATTCCTGTCTCCGTCATGAAACGTTGCGATCGGTTACCTACCTATTATAGGCCTGTTTAAGTTCGCAAAAAAGA
AATTTTTAGATGTAACATCGGACGTTTGATTGGATGTCGAAAGTGGTTTTCAGATACGAATAAAAAATTAATTTTATAACTCGTCTGGAAACCATGAGAT
GAATCTTTTGAGTCTAATTAATCCGTCATTAGCACATGTGGGTTACTGTAACACTTATGACTAATCATAGACTAATTAGGCTCAAAAGATTCGTCTTGCG
ATTTCCCCCCTAACTATACAATTATTTTTTTAATTTATCTATATTTAATACTCCATGTATGTGTCCAAAGATTCGATGTGATGTTTTTGAAAACTAAATA
AGGCCATAGTCTACTAGTGCGTACATATAAATATACTTAGTGCTAGCCAAAATAAACCATAGGGCGATGCAATATTACAAGTTTTAGCATGATTTCTTAT
GCATTTACTACCAGGATTTGGTAAAAAAAACTACATAGATACACATACTTAACAATTTTACAAAAAAGCTATGATTTAAAATGATATTAATCTAAATAAC
CCCTTACTTTCTTATTTTTCAAGTAGATATTTTTTAAAACTATTAAACAACGGTTTGGGTAAGATACAAGTTTTCAATTATGTTAGTGTGTGGGAGCTAT
ATATTCGTCCAGCTTGTGACTTGTTAGCGGCTTTTATTGGTTGTAAGGGTGTTGAGGTCGGATGTCCTGTTCTAGTTATTGTGGTAACTTAGATTAGCTG
ATGGTGTTGTGTGATAGTTGTGGTTTTCGTCTGGTTTTCTCTAATTCACAATGAGTTGTAAGGTTTGGTCCCGTTTACTCTTTAAAATGGGGTACTTTTT
TTATATATAAATCGTCAGAAAATGCTTGACCGTTCGAAAAAACAAAATTTTAATAAATAAAATAAATTTATATTTCAAGTTTTAGTAGTTATTAATAATT
AATTAATTAATCAATCACTTTTCGTGCTGTAAAAAATCTCACCCGATTTGCTGAAACGAACTGAGCCGGGCGACTGTGATATTCTTTCACGATTTCTGTT
TGTGGCAGTGGGACATTGCTGTTTATTCGAAACAATTTTCAAGTAAAAAAAAATACTCAATGGTAAGGTTGCTAGTAATAGTTTAACAGTTTGTTTGCAG
CTCAGCAAATTTCGTTTCCTCACAGATGACACATAACTGAAAGCACTCAATGTAATGTTGTGCTTAGCTGCTAAAGCATGTCACGTCTTAGAAAACAACT
ACTCCACCATGGAGAATTTTTCCTCCTACTTACTCCTCACATACTTACCATCTCCATATAAGTTCCCTTGTCGTATCATATGTCTTATTCTTCTTGAGCA
CAGTTATTACAGCAGATTTTGTAGAATAGTTATCGCATCAAAATTTTCCTATGTCACCTTTGATCATGTGTTATGTGTGCCTCTTGAGTCTTAGGGTTAA
TGTGGTTGTAATGTGTTTAAAAAACTATATGAAAGCTCGTGTGTTGCTACGGGAGAGAGATACCTCGAATGAATGTGAGAGATCTCCATTTGAGTTGTGT
ACCTTGAGAGAGTGAAAGATCACACTATTTATAGACGGTTAATAATGGTTACTGAGGTCGATTCACCACATCGTCTTAAACATTTAATGAGCATCCTCCA
CGTGAAAAGTAGAGATGATAGCGTGTAAGAGTGGTTCGGCCGATATCCCTCAGCCGCCTTTCACTATCTTTTTTGCCCGAGTCATTGTCATGTGAACCTT
GGCATGTATAATCGGTGAATTGCGTCGATTTTCCTCTTATAGGTGGGCCAATGAATCCGTGTGATCGCGTCTGATTGGCTAGAGATATGTTTCTTCCTTG
TTGGATGTATTTTCATACATAATCATATGCATACAAATATTTCATTACACTTTATAGAAATGGTCAGTAATAAACCCTATCACTATGTCTGGTGTTTCAT
TTTATTTGCTTTTAAACGAAAATTGACTTCCTGATTCAATATTTAAGGATCGTCAACGGTGTGCAGTTACTAAATTCTGGTTTGTAGGAACTATAGTAAA
CTATTCAAGTCTTCACTTATTGTGCACTCACCTCTCGCCACATCACCACAGATGTTATTCACGTCTTAAATTTGAACTACACATCATATTGACACAATAT
TTTTTTTAAATAAGCGATTAAAACCTAGCCTCTATGTCAACAATGGTGTACATAACCAGCGAAGTTTAGGGAGTAAAAAACATCGCCTTACACAAAGTTC
GCTTTAAAAAATAAAGAGTAAATTTTACTTTGGACCACCCTTCAACCAATGTTTCACTTTAGAACGAGTAATTTTATTATTGTCACTTTGGACCACCCTC
AAATCTTTTTTCCATCTACATCCAATTTATCATGTCAAAGAAATGGTCTACATACAGCTAAGGAGATTTATCGACGAATAGTAGCTAGCATAAGATGGCT
GACGCCGAGGATATCCAGCCCCTCGTCTGCGATAATGGAACTGGTATGGTCAAGGTAAGCTGTTTGGATCTCAGGGTGGTTTCCGTTTACCGAAATGCTG
CATTTCTTGGTAGCAAAACTGAGGTGGTTTGTGTCAGGCTGGGTTCGCCGGAGATGATGCGCCCAGGGCTGTCTTCCCCAGCATTGTCGGCCGCCCTCGC
CACACCGGTGTCATGGTCGGAATGGGCCAGAAGGACGCCTACGTCGGCGACGAGGCGCAGTCCAAGAGGGGTATCTTGACCCTCAAGTACCCCATCGAGC
ATGGTATCGTCAGCAACTGGGATGATATGGAGAAGATCTGGCATCACACCTTCTACAACGAGCTCCGTGTGGCCCCGGAGGAGCACCCCGTCCTCCTCAC
CGAGGCTCCTCTCAACCCCAAGGCCAATCGTGAGAAGATGACCCAGATCATGTTTGAGACCTTCAACACCCCTGCTATGTACGTCGCCATCCAGGCCGTC
CTCTCTCTGTATGCCAGTGGTCGTACCACAGGTGAGCACATTCGACACTGAACTAAAAGGCTGTGAGGATGAATTTTAATTTTGACATTCACATGTAGAT
GAGATTTAGTTCTGCAATCTTCAATTGTCATACAGCAAGACTATATAATAGCTTTCAAAATAAAATCATAGGCAGTTCTCATAAATGGAATCATGTTTGA
ACATCCTAATTCTGTTGGCATGGAGTGCTTTGACATTTTGATGTGCTACAGTTGTGAATAACTGAATTTCCTTTTCCCAGGTATTGTGTTGGACTCTGGT
GATGGTGTCAGCCACACTGTCCCCATCTATGAAGGATATGCTCTCCCCCATGCTATCCTTCGTCTCGACCTTGCTGGGCGTGATCTCACTGATTACC
25S rRNA (LOC_Os03g15020)
CAGATGGATCTTGACAAGATAATGTTACGACATCCAGCGATAATAGCCTTTGGCCCTTTCGCCTTTCGGCATTCCATTTCCAGAACATGTTTCAGATTTT
TAGTGCCAGTGCACCTTGGATCAGGCCCTGCCTGGCTGCCTGCCTCTCCCATTTTTTTGCCTTGTGTTGTACGGTAGATTTCATCGATTAATTCATCATT
GTCCTTGTCGATCTCGCTGAGAAACTCTCTCGTGCCAGAAGCTGCGCTGGCGATCGTTTCACGTAGTCTGCTCCTGTCGCGCTGCCTCGAAGTTATTACT
AGTAGTATCCTGAGACGTGCCGTGCCGTGCCGCTCTTCGACGACGCTGCCGTGTTGCACGGCAGCGGTGCTCCGTGCATCTTATCTGCTCCGTAGTATCC
CTGTCAGCGTGTCACTCTCCCCCTCGCCGAGCTCATCTTTCTCCTTGCTTGCCGCGGCATCATCTACGCTGCAATCGCATCCGTGCAGAAAATGGAGGCT
TCAAGCCGGTGAACTCTCCCAGTTCTTTGCTGACTCTTCCAAGCAAAACTCTCCTCATCAATGGCATCACTTGGCTCACCTTGTACGCCCCAAACCCCAT
ACCAGATAGATTTAAAAAAAAACATCTTAGAATATAGTGAAGATGAAGACGAAGGTAGGGTACGCAAAACGAAAAAGTTATTAACATGTGATTAATTATT
TTTTTAATTAATATAAATTTGAAAAATAGGTTTATTTAATATTTTAATGCAACTTTTATATAAATTGTTTTTTAAGAAACACGCCGTTTTATAGTTTGAA
AAGTATATATCTTATTAACGAGAGAGGAACACCACCGAGCAAAGAAAAGGAAAGTTAAGGTAACCAAGAATCAAAAAGAATAATCCGATGAGTTCCCATT
ACACTGGGAAGTCTTGGACACATCGATCGGCGAAAAATTCTCTCGTTTCGGCACACAAACGCAGCGTGCACATCGCCCACATCCACATCGGCGTGACCGG
CCCGGCCGGCTCTCCCGCACGCTGCTCCAAAAACCCCGACGCGAGATGACGACAAGGAATCGAGTGGAGAAGGAAGGCGCCGTTTGCCCGTTTTGTTACG
TTCTCGCGCATTGGTGGCAGTGGCAGTGCCGGTGGTGCCGCACGCGCGCGCCGGTAGCACACCTACGCACGGAGAGCCCGGACGAATCCGCCGCAAAGGA
CGAGGAGAGTTACATCAGATTCGCACGTCGAGACGTAGAGCGATCTCGCGCCGATGTGCTGCTATTGCTACAAGGATGCCGCAACGAACCGCGGCAACAG
TGACGCCGCACCTGCAGCCTCCCGACTGCGAGTTCAATTAAAGGCCTGGACGCTCTGATGATGATGATGATGAAGAAGCCCTGGACGCTCTGCTTCACCC
GTTTCACTTCTCATTTTCGCTCCCCTCTTATCCGGTTTTTTATGTATTGGAATGGTTGAGGTGGCGAATGGAGCAGCACAAGATTTTGTTTTTGGTAGTC
AACAATTTTCAGAAAATATGGATTTGTTCTTTTGAATCCATGTGCCTCCTTTCTTGCACAGCATTCGGATGACACTTCTGGATTTTCCTTGTGTTAACAG
ATGACAGGACACTATGGTACATCTGTGTCAAAAAAAAAGGGTTTAAAGATTGTCAAGGTGGCGTAGGTAATTTCGTTACTACTAAAAGTGAATCGAGAAA
TGGTCGCCTTCTACATTGACGTGCAAGATGTGTGGTTTGCCCACTGTAAGTAGCAAATCAGCACCAAATACGATTGACTTGAGCTGAGCCACACCTAAGC
CGAGCACCTGCTCTGGAGAAGAACCAGATGTTCAATTCGATTCAGGAGCCTCTGTAGTGGGTTAGGTTCAGGATTCGGCATCGCCATTCTCGGTTTTGTG
GTTACTATGTGTTCTAATTTCAGACGCTAGTCAATGTGATAGACGGCAATTAGACGCGCCACTGATCGATAAATGGTGAGGTTTGACTCTACAATATCAA
GCTAGTGACTGCTTGCTTATCTTCAGTTAATTTGGCTTATCTTCAGCAAAAGTTTTTACTAGAAAACCGTTCTTCGTACGGGAATTTTACAGCGTTCCAA
ACATCCCAGCTTATGACAGTCCAAACAATAGGCTTCTGCACTACCATAGGTCTTTATATATGCTTGTGACTTGTGAAGAGTACTAATTGCATAGCCCGGG
CAAATATGCTGTGAATGCAATCAGGTGGGTCACCCAACTAGGTTAACAATGGCGTGTGCCATGTCGATTTCACATTGAACTACATTATATTCGAGCATCC
AGAGAAAGATTATGCAGTCAGTTTCTTCAGTAGCCAAAAAAGAAATATCTACCTCTTAGAAATCCAAGTACTTGAGTGTAGCAGTTGCCTCACGTGGTTC
TCATGCCACAAAAACTTGGTTAGCTCTATTAGCTTTTTCTTCAAACAAAAAGGGCGCGTGTATCTTTGGTAGATTTTGTAGAGTTGAGCGTAATGCTTTG
GTACAAATTCCATATGTAGAGCAGTTTGGTTTGATATCAAATTTAACCATGCTAAATTTTGGTTGGATACGGAGGCCGTTTAGTTTGTTACCCCTACCTT
ATTGAATCTTGATAAGATAAAATGGCAAACACGAAAGCTTGTAAGCTTTCGTAGTACAAGCCTTGTAAGCTTGTAACACGAAAAATGGCAAACAAACACA
ATATATAAAAGTCACTCTCTTGCATCAGCAGTAAAGCTTTGCATACAATTTTCCATGTCCTTTCACTTGCTCCCCTGTGGACGAGTCCGACCCGAGCCCC
TTTCCCCTCCCCATGAACCGACGCCACAGGTCAGTGCAGACTGCAGAGACAACTCGCTCTCCCGCTTTCGCACGATTTTTGTCGTCGCCGCGCACCATCA
TTTTCCACCGCCCCAAAGGATGAAAGAAAGAGGGAGAAATGCTTAGCCTTTTTTTCACGGTCTGACCACCGCCACCGTTTTTTTCAAACCTCCCCCAAAC
AAAAAGAAGACGAGCAGTACAGACGTACTCCCTCCGTTCAAAAAAAAAAAGATAAACCTTGGTTTCCGTGTCCAACGTTTGACCGTCCGTCTTATTTAAA
AAAATTATGAAAAAAATTAAAAAGACAAGTCACACATAAAATATTAATCATGTTTTATCAATTAACAACAATGAAAATACGAATTATAAAAAAATTTCAT
ATAAAACGTACAGTCAAAATTGGAAACGAAAACTCAGGTTTTACTTTTTTATAGGATGGAGGGAGTACAGTCCATGACACTACCACTATCTACTGCTAGA
TTGGTAGTGGCAACCGTGTGCTAGTGCAGCATATCATACGCCATCACGGTCGAAGTAGCTATTCCCTCCGTACTAAAATAAGTGTAGTTTTACACTATTC
ACGTTTAACGTTTGACCGTTCTTCTTATTTGAAATTTTCTTATGATTAGCATTTCTATTGCTATTAGATGATAAAATATGAATAGTACTTTATGTGTGAC
TAAATATTTTTATTTTTTTCATAAAATTTTCAAATAAGACGGACGGTCAAACATTGAACACAGATATCCACAGCTGCACTTATTTTGGGACGGAGGTACT
ATAGGCGAGCGAGACCGGAAGCGACAAGGGCCGCTTAGCTCTTGGCCCGAGCAGACGCAGTGCTAGTAGTACTAGCATCACTGATAAAGAAATCGAGCGG
CAATGAACGGCGGGTCGGGTCGGGCACGACCCCTGCCATGCCGTGTCTGTCGGTCGGTCACACCGGCACCTTTTGTTTACTGGTCCGTCCTAGCTGTGAG
CCCGTGCGGCCAATGCCAAGGGCACATGCAGCAGCGGAAGCAAAAGGGTGGACGGGAGAGAGATCAGATGCGGCATGGCGTGGCCGTGGCGTTTGCTCAC
CCCCCCCCCCCCCCCACCCACGCCGTGTGCGCCACCGAACCATCACGTAGTACGCCTCCATTAACTAGCCAAGCCGAGCAGTAATTATGTTTTGCTCGAT
CCATCCATCAATTCGATCCTACCGCTAGACGCACGGCGCCGGGGCTTTTGCCGTTGCTTGCAAGCAGCCGCGAACTCAACTCCACACCCACCCACCCCAT
CGCTCGCCGCGCGGGCGAACGATCAGCGCTTTTTTATTAGCCGCGGAGGGAGGCAGCACAGCACAGCAGATGCACCACCACCCGCATCCGCGGGAAAGAG
ACACAGCCGCTTTCGCTCCCGCTGCTCCGCTAGCGAGCCTCGTCGCTGCCGCTGAGTGCGTGCCATTTATTTCCGTCCCGCCGCGCCACTCCAACCAGCA
ACTCCTCTTCTTCTTCTTCTTCTTCTTCTTCTTCTTCTTCTTCTTTTCTTTTGCCTCTCCCACCGAGCAACTCTGTTCTTCCTTCCTCCTGCTGCTCCTC
GTCATCGTCCGCACTAGCGCCGGTGATAATAGAACGACACCGAACGGGGCGGCGGCGGCAGTAATGGCGGCAGCCACGGTGGGTGTGCTGCTGCGGCTGC
TGCTCCTCCCCGTGGTGGTGGTGGTAAGCCTCCTCGTCGGCGCGTCGCGGGCGGCGAACGTGACGTACGACCACCGCGCGGTGGTCATCGACGGCGTGCG
ACGCGTGCTCGTCTCCGGGTCCATCCACTACCCGCGGAGCACCCCCGACGTACGTCGCCGTCTCTTGCCTTTCTCTCTTTTGCCCCATGCACCGCTCGTT
CGGCCTCCTCTGTTCTTGATGAGCAGACAGATTGCTAGTTACAAAAGCTGACATTATGTTGCCATGGCGGCGGCGGCGGTGGCGGTCGCCGGTTGCAGAT
GTGGCCGGGGCTGATCCAGAAGTCCAAGGACGGCGGCCTGGACGTCATCGAGACGTACGTCTTCTGGGACATTCACGAGGCCGTCCGGGGACAGGCACGT
ACTCCTCTCTCAACTGCTACTTAGTACCACTACTAGTAGTAGTAGTATTCTCCATTAATAGTGTACCACAATGAAATTATCAAATTAATGACCTGTGTAT
ATCTTTTCTCTCCTTTTTTTTTCCGTCATCATCTCCTCTCCCTCCTGGCCGTCATGTGTCAAAGGGCGGTGTTTGCTTCCTCTGCACCCTATGCTTTATT
CTCTCACTCACTTCTAGGCTTTCTGCCTCCCGTGAACTGGTGATTTACAATTACAACGGTGTAAACATTAACCTTTACTATAATGACATTGG
eIF-4α (LOC_Os02g05330)
TTGCCTGCACATTTGCAACCGTGCTGCTGGCAGATGGAGTTCTCCGTATCATCAGAAGCATTTATTCGCGCACCTGGAACTCGAAGCGAGATAGGCACAG
TTATTCAGGTAGAAGCTATTGCGTTCTCTGGCTTCAGTTTCTTAGTGCATAATACCCTTCCCTTTTTTTTCTTTTCTGCAGGGGGTTTTGCTTGGTCTTT
TTCTTCTCCCCTTGTTATACAAAAGCTCCCTTCAAGTTTTGGCTTACTGTAGAAAACTGGAGAGTCAAAGAACACAAACAGTTGAGGAATGCACACAGAA
GAGAATTGACTGTGGTGTATTTTATGTTTCATTGTTGGTAGCACTATTGTTGTTAGTGCCATCATGGACGCGTCTTATTCAAGGTTTTGAAGTGCATCCA
TTTGTTTGGTGAGCATATAAGTTTGCATTTCATTGGAAGGGCATAAAAGCATGCACTCTGTTAGTCAAATATTGAAAAATTTCTTCCTGTGTTGCTTCTA
AACCTTGTGCATTTTTGTACGTATTGAATTTTGGTTCACTTAATGGTTTATATTCACAGGGTTTTTAACTATATTTTCACCGATTCACGTGAACGGCTTG
CTTTATGCGCATACTGGATATTTGTGATATATGTATCAATTAGAAGGTTCTACAGTATATCAAAACAAAGCAAAACGGAGAGGATTCTTTTGCGCAAGTA
TTACCATCTCGTTGCTGTCCTAATTTTCTCTCCTGCAGTAATATTTCAGGTAATATATGTTTTCGATATTCGATCCCCATCAGATTGTTTGAAACACACT
CTCAATAAATTGTTTCTCTTTGCAGCCTGATTTCTTGGACTTAGCATTTGGTGCAGCATTTGCCGTTTTCTTAATATTGGAGATGGTTCGAGTAAGCATT
TTCTTTATTTGTGTCCCTTTCTTTTCCCCCCTCTTTCTGTTTTTTGGCAGTTTGTATGCCCACATGTGCTAATTTCTCCGACGAAATGTTTCACTCTGAC
CTCAGGTTTGGGAAATATACCCTCTTGGGCATATTGTGCATCAGTTCATGAGTGCCTTCACTGATCATCGCGATTCGGAAATTCTAATTGTTAGGTAGGT
CTGGATTAATGGTCGTTGTTTTCCAGATTTTAACTCATTTACATGTTCAGTGCTTGGATAGGCCTAATACTATATTTGTTTTGTTCAGTCATTTCTCACT
CTTGCTGGGATGTGCACTTCCTAAATGGATGTCATCAGGATTCAATGACCGACCTCTTACACCATTTGCTGGAATTCTCAGCTTGGGTATTGGTGATACC
ATGGTAGGTTCTATGTCCAGTGCGTGATCAGTTAATATTTTCTTATGTTAGCTGCGTTCAGTATGATGAATTCTCTTGTTTTACCTAGGCATCAATGATA
GGTTATAAGTATGGTGTCCTAAGATGGAGCAAGACAGGAAGTGAGTTTAATTTCCATTATTATTTATTCCATGATTGATAATTGATCTCTTATGCACATA
CTTTTGAAATGTTAGAGAAAACAATTGAGGGCACAGCAGCAGGCATAACTTCTGTATTAGCAGCCTGCTCAATCCTGCTGTCACTCTTAGCTTCAAGTGG
ATACATACTTTCACAGGTTTTACTTCCCCCCCTGGCATTAAACCATTTGAAGCTTTTATTCTACAATATACTAAGCAAGCATAAATCCTGACCATCTCTT
TTATATTAACACAGCATTGGATATCACTTTTGGTAGCTGTGACATTGAGCGGTTTATTGGAAGCATATACAGCCCAACTCGACAACGCTTTCATACCCCT
TGTCTTCTATAGCCTCCTATGTCTATAGGAGCAACCAATTGTACATCAAACTACCTTGAGGCCCTATTCTTACCATTACTAATATCTAGTGACTAGTGCA
GTACAGTATAGGTATAGCCCTTCGAATTTTTTTTTTAAATCCTCTTATTGGTCGCATTCTCTGTATTCCTGGACCGAGAAATTGTGTCCATTACTAAAAA
GTTGAGTTTAGGTTTAGGAAATAAAGATGAAAATATGAAAGGTTGTTTAGTGAATCCTTCAGTAGAGAGCATCTTTGGTATGATAGACTTCTGAGCCTAT
CTGGAGGCATCAATGTATCATGGAAGGTATGTTGTCTTTCAGAACCAGAACTTCTTCTGCAGGTGGTGAGACCTATTTCACCCCACAACTCCACAAGCAG
TTGGGCAAGAATAGCAAGCTGAGAGTAAAGCCATATGCTGCAAGGAGCCTGAAATACGGAGACTTGGTTCAGAATTAATGTATATGGTACCTTATTTCCA
TGGACATGCGAAGTGTAATTAGTTGTAGTAGCTAATCTCCTGTAAGTTTTGCGTCATCACTGTACGGAGTAAAAGATCACTACTCAGATTGCAACCGCGC
ATTGATGTAAATTTTGTTCTTGACCTGAGAAAAAATGAAATCGAAGTAAGCAAAGCTGCAAATTAATGTTCTCTTATTGTGAGATTGGCAGGTTTGCGAT
GTTTGAGTTGTTTGTGTGATCTGTTTATCTATCAGGATACCTCCACCTGCCGACTTGCTGTGTCAAGTTCAGTCAGATGATCCTTGCCTAATTGTCTAAT
TGAACAAAAGTTCAGTCAGTAGTCTTTAATATGGTATTCTAAGTAGTTTTTTTTTCAAATCAAGCTGATGAAAATAATCCATGTCCTTAATATGGTATTC
TAATGTCAGAATGCATAGGCCAAAATGAATTCAATTATCTTAACATGAACTTCTATGATCCAAGCCCCATGTCGGTTGCGTTGAGCTGTCCGCGTTGGAA
CTCGCAACGCACCCATGCTCCATGTTCTTGCGCGATTGCTGTCGTGCCGACTAATTAATTACTTGCCCGCAACGCAACATGACATACTGCAACTCTGCTC
AAGTTCACATCCGGTCCATCCAAAAAGTACTGAATTTTGCATAGTTTCCTTCTTTTCCTTTTCTCACCGTGTCAAACAACACCACCTTGTTACCCAAGGA
AACCCCGGGAGTCATCGTCGCAATCACAGAAACTTCACAGAAAACAGTAAGTATTCAATTCAAGTACGTCTAGACCAAAAACACAACGAAACCTAATCAA
ACTCCAGCCGAATTTCGCAGAATTTCGAACCACCTTTGGCAACCAACCATCCCACAAACACACACAGAAAGGAAATGTCCATACGTACTAAAATTTCCTT
ACAAAATACTTATAGACTATGATGTGATGAGCTCTAAGTAAATCTAGATCTCTTGTAACTTTCATCCATCTAATTAAATTAAACGGTTATAAAAAATTTG
TTAGTATGACTTTTGTAAAAAAAATTAGGCTGTGTTCTTCCCCCCATTTTCCGAACCCACCTCTTTCGTTTTCCGCGCGTACGCTTTTCAAACTGCTAAA
CGGTGTGACATATGCAAAAACTTTCTATATGAAAGTTGTTTTAAAAAAAATCATATTAATCTATTTTTTAAAAAAATAGTTAATACTTAATTAATCATGC
AATAATACAAGTTTCGTTTTGCGTCCTCCCGAACACACCTTAGTACGTTATCTCTCTAATTGCTACATTTTAGGATGAGGGTGGTGTAACTGTGCTTATA
ATTTTTTTTTAAAAAAAGGAAAGGCCCACACGGACACTAGGCCCAAGGCAAGCCCACCACTCGTGCTCGTAACGGAACGGAACGGAAGCAAACCCTACCC
CCCGTCTTACTCATACTCCACACTCCACAGTAGCAGCCGGCCCGTAGAACGGAACGGAACGGGAAGGGGGAGACGAGACGAGGAGAAGAGAAGAGAGAAG
AGGTCGAGCCGCGCTCCGCCTCCGTCGGGTCCCCTTTATAACCTCTCTCTCTCTTTCTCTCTCTCTCCTCCCAAACCCTCAATCGTCGCATCGCCTCCTC
CTCCTCTCGCCGCTCGCAGCGAAAAAGCCAGCGCCTCCCAGCGCCCACGCGATCCCGACGAATCGAATCGAGTCCGAGACGCCGATCTCGGATTCGAGAC
CGTTGATTTCAACCAACACAAGCCCTCCTCCGGATCGATCCGCTCCTCTTCAGGTAACAATGAACGATGGGATGGGATGGGATCCCGCTGAGGATGCTTT
TTTTTTTCTGTTTTGTTTGTGCTCGATCTGGATTCGGGTTGGTCCGGCTTGGCGCTGGCTCGATCTGGGTGTCGCCGGGTGGTGGGGGCGTGGATCTGGG
TTGGTTCGATGTGATTTTGGCGAGTCTGTGAGAGAGAGGGGTTTGGGTGGGAGATGCGTGACTTTGATTGCTTTAATGATGTTTAGATTGTTATATCTCC
GTTGGCATGTTTGTTATCCTTTTGAGCAGCTATAGAAGTGGTATGTGGTGCTTGACAATAGTAATTGATGTTTTGGGTGTCCTAGTGTTTGCAAATCTAA
AATTTGTAACATGCTAGTATATGTACTTTTTTTTAATGACTGCGTTAGATTATTTGTCCTGCTAAGCACTTCGATGTCCTGCTTTGTACTTTGATGACTG
TTAGATTATTATCCTTTGTATGCCAAGGACAGTGGAGGAACCATAGGAAGTCGAAGGTCTTTATGGACCAAACGAAGGTCTTTTTTGGGCCAACTAGTTT
GGTCTGTTCGCTTATTGAGTATGCTGTGTTAGGAGGATTCCTTAGATTAAGCTCCACATGCAGTATCCATTGTATACTGAGCTTGATCTCTAACCTGTTA
GGTCGATTAAGTAAATTCTGGACTGTTGCGAGTTTGTGTTTCCCGGTTCGAAGATTTCATGTTGTGTGTTGTGCATAAACCCTGTTCGAAGAGATCATGT
TGTGTCGTGCATAGACTTCAACTATGGGTGCTATGTTCCTTGTGTGCAGCAGAAAGCTATAAATGTACTAACATTTATTGTGCGGGTCAAGACTGCTTTT
ACAACTGAGTTTACTACTACTTTGTGTCCTTCAAACATTATTGCCATTCATCCTTTGTAACCTGCTCTTTTTTTTCCCTTGAATACAGCCATGGCAGGAA
TGGCACCCGAAGGCTCCCAGTTTGATGCTAAGCACTATGACAGCAAGATGCAGGAACTACTGTAAGCCATCGTTCTATTCTACCGTATTTGTAATCTTAG
TAGCAGCTAATGGATGTTTGATTTCTCATTTGCACCACTCGTTATGCTATATGGGTTTCATTATGGACTTTGTGTCTCTCGCAACATGCAGGCACCAAGG
TGACAATGAGGAATTCTTCACTTCATATGATGAAGTTTTTGAGAGTTTTGATGACATGGGCCTCCAAGAGAACCTTCTCAGAGGCATCTATGCTTATGGT
ATACAAAAAGTCTTATCCCTTTTCCATTGTTTCAACAACACATATTTTGGTGATGTTACAAATCCCTGTACTTTGATGTGTAGGTTTTGAGAAGCCATCA
GCTATTCAGCAAAGGGGGATTGTTCCCTTCTGCAAAGG
GAPDH3 (LOC_Os04g40950)
GTGAGAAACAACACATATAATTGAACAACACAGTGAAGAAATCGTGGCACACGATCACGATGCATTCAACTCCAGTGGTACTTTCAACCCAGGATTTCAA
AGGCTGAGGAAAAAAAAATCATGGTGAAGCAGCGATACACAGTCGATTCTCCCAAAATGCGGTAAAGAACAAGAAAAGGGATTCTCCCAGAGCACACGAG
TTCCGATAGGGCTAGGGCGTGAATGAACGAACGATTCACACAAGCATCACGCCTAGCAAGCTAAGCTAGCTAAATAAGCTAGCAGCAATAAACTAGCAAG
GGGGTCTCCTCCTCATGGCTCCAACCTCCACCGGCGGCTTCTACTCCTCGTCCCACTCGTCGACCTTGTAGGAGACGAGCGTGTCCACCTTGTGAATCTG
CCATGGCAAGAACACGGCGCTGTAACGTCAGCAATCTGGGAGAGGCAGCGAAAAAAAAGAAACGGAGTCGATTCAGTGATATTCACCTTGGTGTCGAAGG
AATGCAGCTTCACCATCTGTGGATTCTCGATGAGCTTGGCGTCGCTCTCCACCCAGGTGAAGGGCACCGCGACGTCCATGTCGGTGTACGCCAGCACGTC
GAATATGCCTGCAAAATCAATCAATCAATCAATCAATCAATCGACGAATGCGGATGAGCTGGGAGGAATTGGGGGGGAGAGCAGAGGCGATGAACACTGA
ACACTGAAGAAGTAGAGGTGGTGGTAATGGCGCTTACATGGCTCGTCGAGGCAGGGGAGGTAGGTGATGCAGGAGGCGACCTGGCGCATGATGGCCTGGA
TCTCCCTCATGATCTCCTTGTCGCTCTTCTCCTTGATGACACCCTTGTCGACCACCTCCGGGTCGGTCTGGATGCTGAAGTTCCACCGCTCCAGCACCTC
GGAGGTGGCCTTGCTCATGATCACCAGCACGATCCTCTGCAGCTTCCCGGCCTCCAGCCACTCTGCGCGCGGCAACGCAGGAAACACAGGCAAGATCAAT
CAGCAGCAGCAAAAGAAAAAGAAAAAAGAAACCAAATGGAGACAGGCAGGCTAGTGATCCGGTGAGTGAGGCCAGACGACCTGAGAGCTGGGTGTTGAGG
TTGGCGATGAAGGTCTTCACCCCTTCGTCCTGCGTCAGCAGCATCGTGAGGCCGTACTTCTTCACCTTGGTGAAGCTCTCCTCCGGGTACACCCCGCGGT
TGTACAGGATGCTGCGCCACGCACAAACCAAGAACACAAAACACCCCGGATCAGAAATTAACCCTGAATCTGCAGCAACCGTTTTTTATATTTTTTTTCT
TTCAAAGGAAACCAGCATCAGCGCAGCGGCGGCCGTCGATCCTGGCACCCGCAACCGCGCGAAGCGCGCACCTGTTCGCGGCGTAGCCTGCCACACGAGA
AAAGGCATTCGATCAAACACCTATCGGGCGCGCGCACGCGTGAGAGGAGCCGAGGGCGAAAAAAAATAAAAGAAACGGAAGCGGAGATCGGCTTCTACCG
AAGAACTCGCTGACGATGGCGGCGGAGCCCCGCAGCGTGATGATGTCCTTGGACGCCGTCCTCGACGCCATCTCCTGATCCGCCTCACCTTCTTAACTCC
TCCTCTTGCCTCCCGTGCGGCGGCGGCGGCGGCGGCGGATGGGGGGAGAGGAAAGAGGAAAGGGGGGGAAAAGCCGGGCAAAGGCAACGGCTAGTGTGGA
GCGGATCGGCTGCGGGCTGCGGCGCTTGGGAACTTGGGAGCGTTGTTTGTCGATGGGTCGTGTTGGGTCAGGTGCGGGGGAGAGAAGGTGTCGGCGTGCG
GGTGGGTTTCGGGAGTTTTTAAAGGTGGGCCGGACCTGCGCTCCCAACGGTCGTGTGGGCGGTGGGCCAGTGGGCTTCGGTTGGCGCGATTCGCCCAAGC
CGCGCGCTCTCTTCGAGTCCTTTACCTCTTGTTGATGATGAATTGTACTGGTACCAGTAGACTACTAGTAGAACCGTAGAAACACCATTTTCTTGGAGAA
AATGCTCCTGGGTGGCTGGGTTTTTGAACTTGTTCGGACGGTTGGCCTTTAGGGCAGTCCCAACCCATAACACTAGACATAGTTTTCATAAACTCTACAT
CATCAAGAAATTAGTACTAGACACTACTCTTTCAATATAAACACCACTATTCCATACTTCAATTTAATGCAATTTATCTTACATGATATTTTGTGTAGAA
ACCATATCTCATGCAAGACATGGTTTCCTTCTCTTTCCTCATTTATTTACTTGCCACATCATTTTTTATCCTAGGTGGCAACTTATATAATGTTATGGAC
ATCATCCTAGACATTGGGTTGGGAATACCCTTAGAAACGGAGGGAAGGTATTTGCCCTTTGCCGCCAACAACCCCTATTTGCCCTCATATTCGTCCGTTT
AGCACAGTTATAACTTACCAAACAATTTTGGTTTCACCAAAAAAAATAGAGTAAAGCTGGTTAGAGTGTTCTCGCAAAATGAGCGTCTTACCAAACGAGA
CATCTGTTTCTTACTGTTTTTCTGGGCTTATTCGGCCGAATTGTAAATCGAAAAGTTTATTCTTCACCAGACTAAAAAAATACGCTTATTCATTATATTA
TCAGAGCATATCATTTGATTCACGGTTTGGAAAATTATGTTTTGAAAATACAAAAACTTATACTGTAGTCCTTCCATCACGGCACAACAACTTTTTTCCA
TGTCTTGTAATATAAGGTGTGTGTGCATGCATGCACATTAACTATCACCTCTTAGTCCTTTAAATTTGGTTTGTTTTAAACCATCTACCATCAAGCCCCC
AATCACACTGCTTGCCTGTACGGATGTGATCTAACCGATGCGATAATCAAATTATTTCTCGGTCTTTTGCGTTAGAAGTGATTTAGCCTAACACCCATTT
TGGCATGTAGGGAGTATTACTTAGACCACTCATTTTAGACATATTTTATCTTAAAATATTAAATTAACCACTATAATCGGTTATATAATGGCGATAATAA
TATACTCAATAATCTAAATATAGTTTTTAATATATTTGTGAACTATGTGATTCTATACTAAAAACTACCCCTATGCCTTAAAAGCCACTGACTAGCACTG
ACATTCTGTTTGCCTTTTGTTTGAAAGTTAATTTGGATGTATTTAAAATTCAAGTAGGATTATATTGTTTCGGTAGAGATTATTTTTCAAGAGAAAGTTT
CCTTTGATTTTTTTTGGTGCAACCTTTTTTCTTTACAAAGGGAACTTTTCTAATGTTTGTTAGAAGTTTTGGTATATAGCTAACTTTTTTATTTCTCTTG
TAGATTTTTTTCCTATGAAAAACCTTTATAGTTCTTTTGGTGAAAGTTCTATCAGGCCCTGCCATTTTTACTGGCACAGCTTAAGAAATGGAGCACTATG
TTTGATTCATTGGCCAATGTATGCACGGTAAATTGTTAATGCATCGTATAGCAACCAATATATACAACTACCAGTTGTAGAGGAGATATCTCGTTTCAGT
AACCGCCATTTTTTCACCAACCAAGTCACGTTTTAATAACATTCTAATCGAACATTTTCAATTTATAACTAAAACTAAACCAGAGGAAATGACTGTATTC
TAGGACAAAATATACACGGATCAAATCACGTCTTATTAAGAAGGAATATTTCTCAGTATCGGTTCCCTTGCTCTAAATGATACTGTATCAACTATTCATA
ACACCGTTTATATGTTTCTTGATCAGCAGGACGATAGATCTTCAACGGCTGATTATCATCGATCTTCTTGGGGAGGAAGCCTACCTTTGCCATTATCTTT
TCGTGGGCCCAAATCCAGCAGCGGTCCAACGTTTCTCTCCACCCACAGGAACCTTCTGGAAACCCACGCCCTCTCTATCCCCTCTCCCAATCCAGCGACG
TGGCCGCATCTCCCACCGTCCACTTCCCCCCTCCCGATTCAAACCAACGGCCCCGATCCCATCCTTGAGCCGCGGGCACAGAGCCCTGGATCCCCCGGCG
GAGCCAGTTCTATATAAAGGCGAGGCCGCCCCAGCTGGCACCACCCATTCCTCGCGTCGCATCGCACTTGTAGCTCTCGACCCCCGCATCTCATCCCTCC
TCTCGCTTAGTTCAGATCGAAATCGCAAATGGGTAACTCCGCCATCTGATCCCGCTTCCTCCGATCTCGATCTGGTCTCCCCGTTCCCGTTCTGTTCTAG
TGGAGTGATTTTTTTGCATTTTTTTCTGACTTTTTGCTGGTTGGTTTTTTGGCTTCTGCAG
Ubiquitin (LOC_Os02g16040)
GGCTTGGACCTTACTGTTTTATTTCCTGAAGGAAATAATTTCACTTTAGGTCCCTCATCTTGACGTCGAGTTTAAAATTCACCTCTGAACTGCAATACCA
GGCATACCCCAACTTACAAAACCGGTATCCCCTGAAAAACAAGACGCGGGACTTAAAATGAACTTATTCCTTTCCTGAAATGATGATCAAGTCCATTGAA
CTTATGGCCTTTTGGCCCATTACCAAGAGAGGTAATCCCAAAACCCAAACGGTTTAGCCCACGGTGGTGAGTGAGAAGAGATTTTCTTTGATAATGGAAT
AGAATATTCCGGCCTTTGCTCAACGAACTACAACCAATTATTATAGAGTAGCACACAAAATAAAAAGCTTCTCACACAAAAAAGAAGACACCTACCAACG
CAAGATAAGGAGTACACAATTATTAAATTCTGTTTGTGAATCTCCATCAAAAATTGGTAAACAGTTGCATAACCGTTGCCTCAAGATTACGACATGCAAC
TTTTAAACGCTCGCCCTCTTCATCACACTTTTGTAGCAGTGCCCAAGACCTGAGCCAATGTATTGCCCTGAAAATTACTTTGCCCTATGGTGACGAAATT
AAACAAAATTGTACTATGCATACAAAACAGTGAGGAAGAAAATTGCTGGATGAAGTGTCCTATTTTTTTTCCAAGCGAAGTGTTATAACCTTGTCCTATT
TTTTTCCAAGCGAAGTGTTATAACCTTGTATGAAAAAGTGAACCCAAATCTTTCAGTTAGCAAATGGGCTTGTTTGGCAGTGCTGCTTTGCAGCTAGCTG
CAACAGTAGCTGGGTTGTACCTACAGTAAAACTGGAGAAAATTTTCCATGTTTGCTGCAGCTGCAAAGCAGCCACAACAATCTCTGCTGAAAACCCCAAT
GATACGACTCAGAGAAGCAGGTCGATAAGTAGAATTTACTTGACGAAGAATTCCTCTGAGCTGGGTATCTTTTATCTCTTGAATTTGTAATTGGGTGGCT
CATGAAATGGTAGTATTAGGGAACAAATATGCAATTGATGGCGATTTTGTAATGCATGGTGAGCCTGCTTGTCTTCATGAATTGGTAGCCAACGATTTAT
CAAATAAAAAGGGAAAAAGATAAGTCTGAATTACCTTCTGAAATATCGAGGTTATCTGAGGAATCCATAAATTACAGCACCAGATATTTCACTGTCCATA
GCTTTTCATACCAGAATATCTTAAATGTATTATACTACATTCGTCCCAAAATAAGTTTATTTTTCACCAATCACACATTCTAATACAAAAGCAAAAGGAC
AAACTAAAATACTCATACTTTATGAAACCCTAATGAAACTATTCATTAGAGCAGGTACAATAGCAGGCTATTAGCTAGCCATAAACATATTTTAATGATA
TAAACGATGAGAGAGAAGAGCAGCGGGCTACAGATCTGTAGCCAGCTGCAGCACGGACTCCAAGACACACTGTGTATATGACAGGTGGGACCATATACTA
ATAGTATAGTAAGCAACTATTGTATGAATTGGCTATTAGATTGGCTATAGATGAATTGGAGCTGGTAGTGGGCTGTACTATTAGACTTGCTCTTACTTTA
TCTACTTCTAATACAATTATGATGTAATGATTACTTTAAAAATAAACTTATTTTCGGACAAATGAAGATAGCTAAAAATAAACTTAATGTGAAACGGATG
AAGTATATAAGTATTATAGTTGTAGGGTATCTCAAACTACCTAAATAGTTGAGGAGTAATTTAGATTTTTCTTTTAAAAAAAGAGTGAAGCCAAATCCTA
AGTGTGAATGCTATAACAGAACAAAAGTCTGAATAAGTTATCAAGTACTCAAGATTCCGAAATTCCATAAACAGTCGATGTGCACGGTTTATATATTATT
ATATCTCTCATTTTGCAAATTTAAGTTGTAAGTCCGTATTTCGAGCTACAGTCCCAGAATTAGGGCCCCTTTTTTTTTTGAAACACAGTACAAACGCAGG
CGCTCACAACGTGCGCACACTCACCCCTATGAACGCACACACGCACACTCTACCCCTATGAGCACCTCCGGAAGACTGGGCCGGCATATCTTGAGATTGA
CGAAGTCACCACAGGCGCCTCGCTGTCGACGGGTACGTCGCCTACCACTGAAAGAATAATTAGCCGTAAATGCGAGCACCCGTGTCAAATCTAGGATTTA
AACCCGGGTGGGCTGGTTCCACCACAAGGAACCTAACCAGTTGAGCTATGCTCACTTCACAGAATTAGGCCCCTTTGATTCAAAGGAAATTCATAAGAAT
TTTAAAGGATTTAATTCCTATAGGAATTTTTTCTATATAGCCCTTTGAATCAAAGGAATGAATCCTATGGAATCCTATAAAATTCCTATGGAATGCCTCT
TCCCATGCAAATTTTGAAGGAAATTTAACATGAGGTTCTACCTCATGTAACCTCATGTTAAGAATCCTTTGAGTCTTTCTCTCTTCTTAAATTCCTATGT
TTTTCCTGCGGCTCAATCAAACGGTCATTCCTATGTTTTTTCTGTGTTTTGCAATCCTCTGTTTTACACTTGTATTTCTATCAGAGTCCTATGTTTTTCC
TATTTCTCCGTTTTTTTATTCTTATGATTCAAAGGGGGCCTATAGAACATTGCGGCCTGTCCTTCAAAATTCACCCGCCATCGTTGTTCGTTGAGCATTT
GAGTTTGAAATCACCAGGCACCATGACACCACACAGTAGCCGTGCAACGAATGTTCACCGCATAGCAAGCAAAGTCGTACTAGTACGTTGGTGCGTGCGC
CCCTCCGCCGTCCACCGAAAACCGCGTGGACGGCCGCTACTTAAGAGCAATTTTTTATAGTATAGCTAACTATTGACTATTAGCTCCTGTTGGAGACAAT
AACACAGTACTTCCTCCGTTTTATATTATAAGGCTTTCTAGCATTGGCCATATTTATATATATATGTTAATGAATCTAGACATATATGTGTGCCTAGATT
CATTAACATCTATATGAATGTAGACAATGCTAGAAAGTTTTATAACCTGAAACGGAGGTATTAAGTATATAATAGGTTAACTGTAAGATTTACTCTGTTT
ATTTTTCTCCTCTCTATTTCTTTCACTATAAATTTCATGTAAATATTTTGAAGATTATGTAAAACAATCTATTGTATGAGAACCAAAACTTCTCATCTTT
TTCTCTTTCTTTTACATAAGCTTATATTTTCTCCGTGGCTTTGTCTTATATTTTAAGAGATTTTAGGTGGACGTAACATTTCCTACACTCCGGTGGTGTT
TGGATCTAGAGACTAAATTTTAGTCCCTGTCACATCAGATGTTTGGACACAAATTAGAAATATTAATCATAGACTAATGACAAAACATATTCCATAACCC
TGGACTAATTCGCGAGATGTATCTGTTGAGCCTAATTAATCCATGATTAGCCTATGTGATGTTACGGTAAGCATGTACTAATTATGGATTAATTAGGCTT
AAAATGTCTCGCGAATTAGCTCTTATTTATGCAATTATAGTTTTATTATAAGTTTACGTTTAATACTTCTAATTAGTCTCAAACATTGATGTTACAGGCC
TAAAATTTAGGTGGTGTTTGGATTCAGGGATTAAACTGTAGTCCCTGTCACGTCGGATGTTTGGACACTAATTTGAAGTATTAAACATAGATTACTTATA
AAACTAATTACATAAATGAGAGATAATTCATGAGATAAATTTTTTAAACCTAATTAATCCATAATTAGAGAATGTTTACGGTAGCATCAGATAAGCTAAT
CATGTATTAATTAGGCTCAATAGATTTGTCTTGTGAATTAGTTCGGGTTATGAAATACTAGTAGGTTTTATCATTAGTATATATATATATTTTGAGCGAA
TCATTAGTACATATTCAATACTTCTAATTAGTGTCAGGGAATTTTTTTTTTTAGCACCTCCCGTCTCCTCATTCCTCAATCGTCATCCTCCTCCCAACCC
ACACGGTCCAGTCCTCCTCCTCGCGTAGACGCGGCGGCCGAGGAACAAGTCCGTCACGCGAACCTTCCAGAACCTCACACGTCACGCAACCTCCTCCTCT
TTATTACGACTACTACCACCCCCTCTCTCCTCTCCGTTCCACCGCCGGATTCAGATTCGGAGAGAGCTACTCCTCGTCGTTAGCCATGGCGTCCAAGCGG
ATCCTCAAGGAGCTCAAGGACCTGCAGAAGGATCCCCCCACCTCCTGCAGCGCCGGTGAGATGCATATCCCTCTCATCACCTTTTTTTGCTGCGTAATTA
AGCTTCGATTTACTAGCCGTGCTGTGCTTCTGCTTCCTGCTCGATCGATCGATTCCATGCGCGACCCGTCGCTAGATCTGAGGATCAGGTAGGTTGGTTT
GCTGTTGGTGTGGACGAGTGGATGATGATCTTGTTGATTTCTGTGCAAGTGGAGGGGGTGCCTGTGCGAGCCAACCCGGATTTTCTTTTTCAGCCTTTGA
TCTCGTCAAAACTCAGAAATTTCGATGATAACGTAGTAATACCGCTTTTTAGTTTCACTTTTAAGTAAACCTAAATGTACGGCACATCGTATAAGATCTG
CAATCCTTAGCTTTGAAAACAAGCGAGAACTGTATTCTGTAGCCCAATGCAATATCAGATCAGTTAAATTTGCAGGGAGAATGAGCTGCGTAGTGGCTAT
TTATGCATCACAATTCAGAGAGCTACCGAAACTTTATTTAAGCACATGGAGATGGTCCAGATGGAGTGGCTTACTCTGTAATTTTTAAATGGTTGATTGT
TCACGGATAAAGAGTTTTTATCCCCCTACTTTGGGATGGCTGGTCATAAGATCACTAGCTATGTTTAACTTTGAATAAGTCTACCAACTAAGAGCATTGG
TATATGCATTAGGGCATTAGTGCTTCCAAGAACAGAACAATTACGCATACCATGCTTGCTCAATTTTAAGGACAATGTTCTATTGTATCAGTTCACTTAC
TTCCTATATACTCCGTATGTTGGAAGTTGGAATAAGCTAGGTGTTTCATGCTCTGCTGGAAGATGTAACAACCTGTCGTACTAGTATTCCTTTGATCTTC
ATTCTATACAAATGCTTCCTTAGTTGTTTACGTATACGACTGACATGTATGTATTCTTAACCTACCAGGCCCTGTGGCAGAAGATATGTTCCACTGGCAG
GCAACACTGATGGGTCCATCAGATAGCCCTTATGCTGGAGGCGTGTTTTTGGTTACCATTCATTTTCCTCCTGATTATCCATTCAAACCGCCTAAGGTAA
GGAAACATTACATCGTATTCAACCTACAT
GAPDH1 (LOC_Os02g38920)
TATGTGGTGTCATGGGTTTAGTCAGAGGCTCATAGCAGCAGGGCCAGACCACCAAAAGTTCTTGCTGAATTTCGGAACTGAATATTCAGATTGAGGCACG
AAGACTTTTTCTGAATCAATGAGGCTTTTAGCGGGATTACTTAAATTATGTCGTCACATTTTTCACTTCCATTTTTTTCCATATATGATTGTCCTCTCTC
CGATATTTAAGCTCTTCCATGTAGATAATAAATTGTTTAAATTATAATTTTCTTATATATTGTGTATTAGAAAATTTTCGATGTAAATATTAAAATATAC
ATTGTAATTATAGTATAAGTTTTATAATTTTCAACGTAATTACATGTAATGTAAGTATAGGTAATTTACATTTTTTAAATGTTCTTACTGTTTTTTAAAA
AGAAAAATATGATCTATTGCAGCTACTCGTTCAGATAGAATTAAGCAGATGCAAACTGCAACGAGCACTGAAAAATGTTGGCTTTGCCTATTTGGAGGAA
TGAGTCTATTTTGCCTCCCTCAACTTTTGCTTCTTATTGAATCACCTCTCTTAACCACAAAACCATATAGGAATAACGTCTCCACCATCTTCGAAAACCG
GTGTAAATTGACCACTTTGGTGGTTTGAAAGGCGTTTTTTTTTTGCTGACGTGGCGAGTTGATCATGGTTGACTCACTGAATCATCGAGTAAACCTCACC
CAACAGGGACTCTATCTTCTTTCAACGCGACGAGCTAGTTGGGGGGGGTCCACCTGTCGCCCTTTGCATCTGTTCCTTTTCTTCTACTCTCTTCTTTCTC
TCCTCCTCGCTCCTCTCGAACATGGCTAAGTGGCACGGCGGCAATGAGGCAAAAAGGGCAACGACGATTGGCGATGGGTGATGCGGGTCTTGGAGAAGAG
GCTTCCGGATTGGCAACGAGCAGTGGCCGGAGGAGTAGCGCTCGGGCGTGGACAAATCGATCCGACATGGGGGCAACGTTCGAGCTCGTGGAGGCAACAA
TAGTGGAGGTGCAACGGCAAGGGGGAGGTCAGCATGCTGGGGTTATGGCTATTGGAGAGCAAAGATCGCTAGTGGTGAGCGGGCTCGGCGAGAGGTGGCT
AGGTTGAGGAGATCGAGTGGTGGATGGCATTGGTGTGGGGAAAAGGGCAGGTGGAGGTCGAGGGTAGGAATGCCTCCTACCCATTGCCATCACCCTTTTT
TTGCCTTATTATCACTGTGTCACTCAGCAATGTTCGAGAGGAGTGAGGAAGAAGATGAGTGACGAGGAGAGAAAGAAGAGAGTATAAGAAAAGGAGCATA
TGCAAAGGCCGACAGGTGCACCCCACGCTTGCCCCCACCTTCTTGGTTTACCCACACAAGAAAGAAAATAGTCCATGGTAGGTGGGCTCCACTTGCTGAC
TCAACGTGTCAACTGTGGTCAACCTACCATATTAGCAGAAATCACATCCTAAAATATCGAAGGAGTTGATTTGTGCTGGTTTTGAAAGATGGGGGAGGCG
TTATTGTCGGTTTTGCGGTTGAGGGATGCGGTTCATTCAATAGGAAGAAATGAAGGAGAGAAAATAGACTTATTCCCTACTTGCAGCATCTCATTGGAGG
TCCAGTACGTAAGGCCCACTACCCACCACGTCCACACACTGCAGGCCTTAAGGCCCAGTAAAATATGGACCACTCACGTGGGAGTTCTGTTTGGGCCCAA
CAGGTACTTGGGGACGCCGTTCCGACCCAAATTGGCGTGGAGTGCAAAACGGCCCGCTCTTCTGCTGCTTGCCAGAACTTCCGCATGATCTCTCTCCAGC
TCTCCAGCCGTCCGAGCTTCTGAAGCGCTCTGCTACTTGTTCCTTGAGAGTTTGAGACGCTTTCCACCATCCAGCCAGCATCTTGCGCTAATCCGCTGCC
GCCGTGAAGCCGATCCACCGATCCACGGACCACGGCCGTCTTTTTGGCTTCATGCCTCCGACCCGCCTTCTGCTCGGACGCCTCCTCTGCGCGACCATCG
GTGCTTGATCTTTTCTTTTTCTTTAGACAATGATAATGATCGGTGCTTGATCTGACCATGTATTATCTTGTCGGCGTCAGATTAAGCAAACTGCACTTTC
ATCTTCTCTGCATTTTAAGCAAACGGAGTATTAATTAATTAATTTCGGAAACAAAATGGTACCAATGGGCACGGCGGTAGCCATCAGCTGCCGGAGATCG
AAAAGAGGTGGGAGACCGAAGATACAGCTCCGATACAGGTCACGGGTATCGTCGGGCTTCTCGAGAAAGCGGACGGCCGCCGCCCGCCGGACGCGTGCCT
CGCGAGATGATCGAGCTGGCCGTTGTCATCAGACTGACGAGGAGGTAGTAGTGTGCCACGTATGTATAGCTTCGCGGCACCCCATTCCAATCAAATGATC
CTTGCGACGTGAACCATCCAAAGAGGATCGGTGGAATTTCGACTTGCACAGCCAGCCCATTCCTGCAAAGGCTTTTATCAACTTCTCTCCGTTCGAAAAA
GGGTTTATCACGAGTGCACATTCAACGTGTACACGTATACTACATGGTTCGACACTCGAACAGTTCTTTTTCTTTTAAAGATGTTCGAACGTCAGTTCGG
GCAAACAACGTTATCTGTTTTTTGGAGTGCACATTTTACAATCCCGAGGTTGCGATATGTGGCCCAATAATGTGCACTCTGCTGCATTCCCCTTTGGAGA
AGGTTGGATCAGATGTAGTATAGGGTGTGTTTATTTCACGCTAAAATTGAAAGTTTGGTTGAAATTGAAACGATGTGATAGAAAAGTTGAAAGTTTATGT
GTGTAGGAAAGTTTTGATATGATGAAAAAATTAAAAGTTTAAAAAAAAATTTGTAACTAAACAAGACCATAATGTATTAATCACTTGCGTTGACAACAAT
TGGCACACTCAAACTCCACAAGCCATCTCATACACTCCTATTATATTATTATTAGTAGTATTTTTTGCTGGGAACATTAGGTACAGTCTACTATTTTAAG
GAGGCCAAAACGAAAAGCACATCCTCTTTTCTTTTTCTTTTTAACGCATTGACATGACAGTGTAGCACCAACAACTTCAACACCAGCACGATCAAGCATA
TTCTACCATAGAAACTTCAACAGTTCAACCAACATCAGCATCAACTCCTGTTCCGTTCAAAAGAACGTCCAAACTCTACCTAATTGACAAATGATTTCAC
CACGTCCCTTTCCATTTTCCCTTGTTTTTTTTCCTCCTCGAAGAGGTCGCTTTCTGTACCGTCTGGAAGACGTCATGTGTTCTTACTATAGAATGTCCAC
AGAAAATCCTGCATTCCACGGCGGCCGAAATCCAATCTTGCCGATGGTTTGGTTTCCTCTTCCTCACTTTTTCTTTCTTTCTTCCTCTCCAAGAAGACAA
GTCACCCTTCCCCACGCCCCTCTCTCTCCTGACGAGTGGGGCCCAAGTCGTGCGGTCATAGACTTTTTACTACTACAACCAACGTTCGCGACCCACCGAA
AGTTCCAGAAATCCACCGCTCTCCGGGCCCCACCTGTCGCCCTGGGCCCGCATGTCATACGCGTGCCCGCCACCGCGCTGCGGGCGCCGCCTCTCCCGGT
GGGTTTAGAAACTGTGAGGCCGATCCGCATACCGCGGCGGCCGTGGTGGGCCCACCGTCTAGCGAAAACCACCCCCGCCGCCGCGCGTGCCACGTTTACT
CCCGTGGGCCCCGCAACGAGGCACAAACCCTAGGCCGCTTATATAAACCCGACCCGCCCCGCTCCGGTGATCGGATCCCCACAGCTTTGCGTTTGCACTC
CTCTCGATCTCCATTCGTTTTTGAGTTCCTCGTTTGCTCCGCCTCTCTTTCACTCATGGGTAAATCCGCCAATCTTTGATTTTATTTTATTTTGAGTTTG
ATTTTGGGTTTGATTTTGTATGTGTTTTTGGCTGATTGGTTTGTGATTTTTTTTTTTTTGGTTTCTCTGGAATGAGCAGGCAAGATTAAGATCGGAATCA
ATGGTGAGTGTTCGAGCATACGATTGGATCTGGTTATTTTATGGTATGGGGTTTATTCGGTGCGGATTTGTGATGGATTTTTTTGGTTTGGATGATGCAG
GGTTCGGCCGCATCGGCAGGCTGGTGGCCAGGGTGGCGCTGCAGAGCGAGGATGTCGAGCTCGTTGCCGTCAACGATCCCTTCATCACCACCGAGTACAT
GGTACCGTCTCTTTCCCTCGCCTCCCCCGCGAATTAGTTGATCTGGTGCTTTTGAGAATGTATGATATGATGATTGTGCTCGCTTCGGTTAAATTGAATT
GCACGAATTCGGTGCCCATCAATTGGGATTGAGGCATCCTGGTAGATTTGTTAGGACTATTTGTTATAAACCTTGTTTGGATTTGTGATCTGCAGTACTG
TAGATGTCACTGTCGTTCTGCTCTGATGGACCACAACGCACTCTGTTTATACCATGGATTCATAAATGCAATTCTTGTCTGCTTTGACTGAATATTTCTG
TAGATCCATATAGTAGATGGTTTGTGTTCATCTCTTCTTTTATCTGATGGTGCTATGGATGGGATGATTGGTATGAGTCTATTACACTACAGTATTTATA
AAGTCATGCAGACATGCATACTGATGTGGGTCTCTTTTGCATGCTTCAATGCATTTAGAAACTATGTGTAGTTGAGTACTTGAATGGCGTTCCTACCTAC
AAGACCTGATTTCCTTGATAGTACAGAATGCTAATTTTGGTTTGATCTGTTGTATATGCTAAATTGGACTGTCGTTGCGTGCAGACATACATGTTCAAGT
ATGACACCGTCCACGGCCAGTGGAAGCATCATGAGGTCAAGGTCAAGGACTCCAAGACCCTCATCTTTGGCACGAAAGAGGTTGCGGTGTTCGGCTGCAG
GTTTGTTGCCATCCATTTCAGTATCATTTTTGTTCATCTGCTCACAAGAGTTACAGCCAGTCTGATAAGCCAATATTCTGATGTAGGAACCCTGAGGAGA
TCCCATGGGCTGCGGCTGGTGCTGAATACGTTGTTGAGTCTACTGGTGTTTTCACCGACAAGGACAAGGCAGCAGCTCACTTGAAGGTACATTCCTGTGT
CAATTTTTCTGTTCAGGGTCAAGCTGTAGATCTGTTCTCAATCATTTTTCATATGCAGGGTGGTGCCAAGAAGGTCGTCATTTCTGCTCCCAGCAAAGAC
GCCCCCATGTTCGTTGTTGGTGTCAACGAGAAGGAGTACAAGTCTGACGTTAACATTGTCTCCAACGCTAGTTGCACCACCAACTGCCTGGCTCCTCTCG
CCAAGGTGTTTATTCTGATATAATTTGGCGCCTGCTCCTGTGCGCATGTAGCTACTACTGGAGTTTTAAGCTAACATTTTGTC
Polyubiquitin (LOC_Os06g46770)
AACTCGATGGATACGCATAGGTACGGGAACTGAATTCAATGTTAGGAAGGAACTAATTCTAGAATTTTCATGGAACGCTCGTTCTAGTCTTCTAGATTAT
CCTAGAACATTCAATTCATAAGAAAGACTTCTGAAATCGAAAGCAGAAACATCCACATAATTCCAGCTTGGAGGCTCATAATAGTCTTGTTCAATATGTA
TGCACCCCGCAACTAATGGTTCAATTCAACCGAGCCTAACGAATGCTGCCACCTGCCTAGTCATCCAATGCACATATTGTTCTTATCTTGCTCATCGTTA
AGCATAGTTTTAATCGCCATTTGGCCAAACATTAACTACTATTAGTCCTGGAATTAGCTTCAACTTGCAGTACAAAGAAGAGATTAGTTCCAACTAAAAC
ACGTCACGAGTGGTTTGGCATTAGTTGCAGGGTCGTTTTCAATTGTATGGCCCTATTAAATTACGACGGAGTCGTCGGTTGATCCTACAAGTCAATGATG
AATTGCGTGTTTGTTTACCTGCAAGTGTCATTTAAGCAATTGGTTGCTGACTTAAGAGCCACCGTAAAACATGCTGTCCTGATCAGCTTGGGAAACAAAA
AAATAATTCTCAGCAAACAGCTCCTTTCACCTTACGCACGTAGCACAATTTTACTAACAAAATCTAGTAGCATTAGCAGGATTAGATGACAAACGACAGC
AACCTGCAACCTCATCAGTTACCCACATTCCCTAATAAACCATAATACTCCCTCCGTCCCATAATATAAGGGATTTTGTGTTTTTGCTTGCACTCTTTGA
TCACTCGTCTTATTCAAAAAATTTTGAAATTATTATTTATTTTTTTGTGACTTGTTTTATTATCCAAAGTACTTTAAGCACAACTTTTCATTTTTTATAT
TTGCATAATTTTTTTGAATAAGATGAGTGATCAAATAGTACAAGCAAAAACTCAAAATCCCTTATATTATGGGACGGAGGGAGTATAATACAAATTGATT
TACAGGTAAAACTTTTGTATATGTGTTTTTAATGAGCTATTACTCCGTCCCAAGAAAAAGACAAACCCTAGCTATGAACCTATGTCCAGGTTTGTAGCTG
GGATTAGGTTTTTTTGGGACGGAGGAGGTAAAAGACAATGTTTAAAAAAACTACATTGAAAATATTTTAAAATTAAGTTTGAAAATTCAAATTTTAGCTT
TGACTTTGGTTTATTAAATCAACCGATGGAGCCCTTGAGCAAATCCAGGTTGTCAGGTTGACATTCTGATTAAAATCATGTATTGTTTCTCTATTTTCGT
TCATGCCATTGATTAAAATCATGTAGTGTTCAGTTACTAGTTTTTTGTTCATGCTATTCATCTGATTATCTGAAGATACCTTGCCTAGACACTACTGAAC
TGAACTGAACGCGGCACGCCAAGTTTCAGACTTTCAGTACCAGTACATGAGTACAGAACTAGAAATCCTTTACTTACAACGAGAAAAACTAACACTACAA
GAAACCATCTGATTAAAAATTTTGATGCAGTTCAGCTGCAAATACTGCAAAGAATCTCTACAAACAAACAGTCATCTGAAGATGAGAGATAGGAATCTCT
CTCAATCTCTCTCTTCTCTGCAATGCCTGTCTATTGCAAAGTCACTGTGATTCTCAAACGAGGAAGACGACGACGAGGGAAAACCAAAAACCAGCGGATA
AGAAGGAAAACCGCCTTTGCGAAAACCACAGCCTCTCTCCCTCAGGCTCAGCCTCAGCCTCTCGATTTTTCTTTGATTTTTTTATTAAAGCAAGAATGGT
CCTTGGCTCTTGCTGGTACTACCAGCGTGTGGCCAAATCATGCAGCTTTGATGATGGAAAAAAGGAAAGAAAATTCAGGAGAGAGAGAAAGAGACGTGGG
GTGTGGTTGGACCGCAAGGCACGGCGCCGTAGCCGTTGGCAGATGCGCGTCTCCCTCCGTCTCCGTTATCACGTCGGCACGCCGACGTCGCTGCGCCTGC
GCGTGGGAGGCCAGGGCAGATGCTACGTGCCATCAGGAATGTCGACCTGATGATTATTTTGTTGATCATGATTTTCTTTTGGCTATTTGATTTTTTGAAA
GATATTTTTTTCCCTGGGAAGACACCTATGGGACGAAGATATTATGTTTCTTATATAGCACCAAACAAATTTAATATATATATATATATATATATATATA
TATATATATATATATATATATATATATATATATATATATATATATATATATATATATCACATCAGTCTCTGCACAAAGTGCATCCTGGGCTGCTTCAATT
ATAAAGCCCCATTCACCACATTTGCTAGATAGTCGAAAAGCACCATCAATATTGAGCTTCAGGTATTTTTGGTTGTGTTGTGGTTGGATTGATTCTAATA
TATACCAAATCAATATAATTCACTACCAAAATATACCATAGCCATCACAACTTTATTAATTTTGGTAGCTTAAGATGGTATATATAATAACCAATTAACA
ACTGATTCTAATTTTACTACGGCCCAGTATGTACCAATACAAAACAACGAGTATGTTTTCTTCCATCGTAATCGTACACAGTACAAAAAAACCTGGCCAG
CCTTTCTTGGGCTGGGGCTCTCTTTCGAAAGGTCACAAAACGTACACGGCAGTAACGCCGCTTCGCTGCGTGTTAACGGCCACCAACCCCGCCGTGAGCA
AACGGCATCAGCTTTCCACCTCCTCGATATCTCCGCGGCGCCGTCTGGACCCGCCCCCTTTCCGTTCCTTTCTTTCCTTCTCGCGTTTGCGTGGTGGGGA
CGGACTCCCCAAACCGCCTCTCCCTCTCTCCTTTCTTTATTTGTCTATATTCTCACTGGGCCCCACCCACCGCACCCCTGGGCCCACTCACGAGTCCCCC
CCTCCCCACCTATAAATACCCCACCCCCTCCTCGCCTCTTCCTCCGTCAATCGAACCCCAAAATCGCAGAGAAAAAAAAATCTCCCCTCGAAGCGAAGCG
TCGAATCGCCTTCTCAAGGTATGCGATTTTCTGATCCTCTCCGTTCCTCGCGTTTGATTTGATTTCCCGGCCTGTTCGTGATTGTGAGATGTTGTGGTTA
GTCTCCGTTTTGCGATCTGTGGTAGATTTGAACAGGTTTAGATGGGGTTCGCGTGGTATGCTGGATCTGTGATTATGAGCGATGCTGTTCGTGGTCCAAG
TATTGATTGGTTCGGATCTAGAAGTAGAACTGTGCTAGGGTTGTGATTTGTTCCGATCTGTTCAATTAGTAGGATTTAGTCTCTGTTTTTCTCGTTGATC
CAAGTAGCAGCTTCAGGTATATTTTGCTTAGGTTGTTTTTGATTCAGTCCCTCTAGTTGCATAGATTCTACTCTGTTCATGTTTAATCTAAGGGCTGCGT
CTTGTTGATTAGTGATTACATAGCATAGCTTTCAGGATATTTTACTTGCTTATGCCTATCTTATCAACTGTTGCACCTGTAAATTCTAGCCTATGTTAAT
TAACCTGCCTTATGTGCTCTCGGGATAGTGCTAGTAGTTATTGAATCAGTTTGCCGATGGAATTCTAGTAGTTCATAGACCTGCAGATTATTTTTGTGAA
CTCGAGCACGGTGCGTCTCTCTATTTTGTTAGGTCACTGTTGGTGTTGATAGGTACACTGATGTTATTGTGGTTTAGGTCGTGTATCTAACATATTGGAA
TAATTTGATTGACTGATTTCTGCTGTACTTGCTTGGTATTGTTATAATTTCATGTTCATAGTTGCTGACCATGCTTCGGTAATTGTGTGTGCAGATGCAG
ATCTTTGTGAAGACCCTCACCGGCAAGACCATCACCCTCGAGGTTGAGTCCTCGGACACCATTGACAATGTCAAGGCCAAGATCCAGGACAAGGAGGGCA
TCCCCCCGGACCAGCAGCGTCTCATCTTTGCTGGCAAGCAGCTTGAGGATGGCCGCACCCTGGCCGACTACAACATCCAGAAGGAGTCCACCCTCCACCT
TGTGCTCAGGCTCAGGGGAGGCATGCAGATCTTCGTCAAGACCTTGACTGGCAAGACCATCACCCTTGAGGTCGAGTCGTCTGACACCATTGACAATGTC
AAGGCCAAGATCCAGGACAAGGAGGGCATCCCCCCGGACCAGCAGCGTCTCATCTTCGCTGGCAAGCAGCTTGAGGATGGCCGCACCCTGGCCGACTACA
ACATCCAGAAGGAGTCTACCCTCCACCTTGTGCTCAGGCTCAGGGGAGGCATGCAGATCTTCGTCAAGACCTTGACTGGCAAGACCATCACCCTTGAGGT
CGAGTCGTCTGACACCATTGACAATGTCAAGGCCAAGATCCAGGACAAGGAGGGCATCCCCCCAGACCAGCAGCGTCTCATCTTCGCCGGCAAGCAGCTG
GAGGATGGCCGCACCCTTGCTGACTACAACATCCAGAAGGAGTCCACCCTCCACCTTGTGCTCAGGCTCAGGGGAGGTATGCAGATCTTCGTCAAGACCC
TGACCGGCAAGACCATCACCCTCGAGGTCGAGTCCTCGGACACGATCGACAACGTGAAGGCCAAGATCCAGGACAAGGAGGGCATCCCCCCGGACCAGCA
GCGTCTCATCTTCGCCGGCAAGCAGCTGGAGGACGGCCGCACCCTTGCCGACTACAACATCCAGAAGGAATCCACCCTCCACCTTGTGCTTAGGCTCAGG
GGAGGTATGCAGATCTTCGTCAAGACCCTGACTGGCAAGACCATCACACTTGAGGTCGAGTCCTCGGACACGATCGACAATGTGAAGGCCAAGATCCAGG
ACAAGGAGGGCATCCCCCCGGACCAGCAGCGTCTCATCTTCGCTGGCAAGCAGCTGGAGGACGGCCGCACCCTTGCCGACTACAACATCCAGAAGGAGTC
CACCCTCCACCTTGTGCTCAGGCTCAGGGGTGGTATGCAGATCTTCGTCAAGACCCTGACCGGCAAGACCATCACGCTTGAGGTCGAGTCCTCGGACACG
ATCGACAACGTGAAGGCCAAGATCCAGGACAAGGAGGGTATCCCCCCGGACCAGCAGCGCCTCATCTTCGCCGGCAAGCAGCTGGAGGATGGCCGCACCT
TGGCTGACTACAACATCCAGAAGGAGTCCACCCTTCACCTGGTTCTCAGGCTCAGGGGTGGGATGCAGATCTTCGTGAAGACCCTGACTGGCAAGACCAT
TACCCTTGAGGTTGAGTCGTCCGACACTATTGACAACGTGAAGGCGAAGATCCAGGACAAGGAGGGCATCCCCCCGGACCAGCAGCGTCTGATCTTTGCT
GGTAAGCAGCTTGAGGATGGCCGCACCCTTGCGGATTACAACATCCAGAAGGAGTCCACACTCCACCTGGTGCTCCGCCTCCGTGGTGGCCAGTAAGTCC
TCAGCCATGGAGCTGCTGCTGTTCTAGGGTTCACAAGTCTGCCTATTTGTCTTCCCCAATGGAGCTATGGTTGTCTGGTCTGGTCCTTGGTCGTGTCCCG
TTTCATTGTGTACTATTTACCTGTAATGTGTATCCTTAAGTCTGGTTTGATGGTGTCTGAAACGTTTTGCTGTGGTAGAGCAGCATGGAAGAACTAT
Alpha-tubulin (LOC_Os07g38730)
GGAGGGATTACATGTCGATTTTAGAACATAATATTAGAATTAGCATTTTTTAGTTTTTTTTCACTTCTCTTTGGCTTAAGACCTCTAAGAGTAAGGCTTA
GTTTGAATATCATGTTGGCTTGAGCTTTTCGGGCTTGTTCACTTTACTACCATTTTCAACCTTACTTTTTTTTTTGCAAAGTTACCAAAAAAGTGGTTAT
ATTTAATTTGTTGCCAAATTTTAGTTTTTACATATGAAATCTTGCCAAAATTTGGTAACCTTGCCAAAATTTTGGCAACCTTACTAAAATTTGGCAATGC
CAAAACTTGGTAAGGTTGAAAATAGTAGCAAAGTAAATAAGTCCTTCAATTGCACGTGAAACAAAACATATCATTAGCGTATAATTAATCAAGTATAAAA
CATTATAGTACTTGAAAAATGAATTTATTTGACTTGTTAAAAAAACTTTTATATAGGATTTTTTTGCAACCAACACATTATTAATAGTCCGGAATGTGTG
TTTACTCAAACGATAAAGTAGCTAAAGCCAAAAGTTAAATAGTAGAATGTAGCCTAAGGCTGATTTATTTTGAACAACTCTAAACATTCACTTCCTCGTT
GTTCGTTAGCACCTATTGAAAATTATTAAATGGTGCGTTTTGTAAAAAAGTTATATATAAAAGTTTATCTCAAAAATAAAATAAATATATTATTTAGCTT
GTAATAATTAATACTAGTTAATTAATCATTCACTAATGATCCATCTCATTTTATAACAGACCGTAAGGGCTTAGTTCGATTTATTTGTTAGGTTTTGTTT
TTTTTGTTGCACACAAAATAAGACGTGTTATTAACACATGATTAAATGATTATTAACTATTAAAAAAATAAAATATATTTATTTTATGTTTTAAAAAGAA
ACTTATATATTGAAACTCTTTGTAAAATACACCGAATAGAATAGAGCGCAGCCTAGGATGGATGTACAAAAGTCTATTCGTAAAATTATCTTTGATTATC
TTGGTCACATGTCCTAAGCCTAAGGAGAAGAAAATGTGGTACATGAAGCAAAGCCCAAAAATATACCAAGATCGCATCTCTGATGTGCATTGTTTTCTGA
AGGAGATAATAAACATTAAACTTTCTATGAAGGAGTATGGTTTTCCTTTATTTGGTAAGGAATATTAAAGAGCTGTTCACTCAGAAAAATATATGCCAAC
ACATGTAAAATATTAAAGGCATATTCCCAACACATTATCTAGGGTTGGCTAGCCTACACTGTAGTGCTAGCTTGCTGGTAGTATCGAAATTGATCCCAGT
GAGTCCATCGTTTTCCTATTTGTGTACTTTACGTTTTCAAGCGCACGCATAGTGTTTAGCTATAACCGGAATTCTCACAACCAAGATAATTTACTCAGAC
TCCCAAGCCCTGACTGATGAATGCCGCCATTGGAAATTCATTTGGCACAACCGTGCCCCTCCCCGAGTCCAATTCTTTCTCTGGCTCCTCATCAAAGAAC
GCCTCCCTACTAAGGCTCACAAGAAGCAGATTGTTCAATCCCCGCGATGCGCCCTCTGTGATGCTGCGGATGAAACAACGATGCATCTGTTATTTGGCTG
TCAGTTTGCTCAACATTTTTGGGGGTCCATTGATGTCACCCCTGCCGTCGCTTCAGTGCAAGATATTTCAGCCCTCCGCCCTCCAAGCCGTCTACCTCAG
CAGCATTTCCAAATTTTTTACATTCTTTGCTTATGGGGTCTGTGGAATCATCGTCATGATGTTGTATTCCGTTCTCTCTCTGTTTCTTTTCCCCGTGTAG
TTAAGAAATGTATTGAAGATGCTTCTCTATGGGCCGAGCGTATTCGTAGAGACGATAGGCCGGTTGTTTATGCCTGGAAGTCTCTCCTATCCTCCGCTGT
AAGGTCTCACAATATGTAATGACTGTACCTCCCCCCTATTTTGCTTAATGAAATTCAGGTGGGGAAGCTCTCCCCCCGGTGAAATTTCTAAAAAAAACTA
ATCAACCGTGTAGTCTATTTGGCATGTTCATTTTACTATCATTTTCAACGCTACCAAATTCTAACAATTAGTAAATTTCAGCACAATTTGGTAATACCCA
GGAATTGGCAAGGTAAAAAAATTCAGGTGCTGTTTAGTTCGTTACTTTCTTAAATATGTTTTATGGCATGGTGGGATGTGATTGGTATGATAATAAACTG
TACATGCCCTATATAATTTTCAAAAGCATGTTTACATTTATAGCCATGACACCTGCTTAAAACAATTTATGGAAACTTCTTTAAATCGCAAAAGAAGGTG
ACAAAAAACGGCGGCTCCATTTGCCGTTACTCCAAACGTCAAGTTCATGTGGCAGCCTGGCAAGAGCGTCCATGGCCGTTTCGCTCACGAGGGCTCACCG
TGAACCGGGTCCAGAGAGCGCCGGTCCACGTAAAAAAGCAAACCGCTCAGCCAGCCCAGCCCAGCCCACGGGCCGTGGTCCCGGTCCACCACTCCTCCCA
CCCTCCCCCTCTCTCTTTCTCTCTCCTCCGCCCTTTTATCTCCCGATCTCTCACATTTTGGAAAGAAGAGAGAGAGAAAGAGAGAGAGAGAGAGGCCGCT
TCTCTAGTCTAGACCAAAGGAAGGAAACCAACCGAGAGGCGAGGCGAGGAGAGGAGAGGAGAGGAGAGGAGGAGGAGGAGGGAGGAGAAGATGAGAGAGA
TCATCAGCATCCACATCGGCCAGGCCGGGATCCAGGTCGGCAACGCGTGCTGGGAGCTCTACTGCCTCGAGCACGGCATCGAGCCCGATGGCACCATGCC
CAGGTGACGATGAATCCCCCCTCCCCCTCCCCCAACCTCTTCTTCTTTGATCCGTAGATGCATTCCTGTTCCTGATCTCGGGAGGCGGCCCCGCGTTCCC
CGGCTTCGTTTGATCTGGTAGCCCCGGTTGAGTTGCGTCCGAAATGCCAGATTTGTTTCGCCGTCTGTTTTTTTTTGTGTGTATGTGTTTTTTTTGGGGG
GAAATTGTTTGCTTCGGCGGAGCGAACGATGGGTGCAGCCTTCCGCTTGTACTTCTCGTTTGGACTCTGCGGATTGGTTTTGGCCGAACCTTCTTGGTGG
TTGGTGCATCTCCTTGCCGGTTGGTGAGGGGATTGCAAGGGACAGGACGAACACCGTGCGTCTCGGAGGAAGGGAATTTTAGCCGTAGTTTTTACGCTCT
TTTTTTTACCGTTTGGAATTATATGGAGGAATGCGTTTGATTTTCTCCGGAGTAGACTGTAGATTTGCGTGCTGGTTGCATGTTTACAAGTTGGCAATTG
GGAGTTTCCAGAGTTCTTTACGGTTCTAGATCTGCGAATTTACTTGTGGGGTGATGCTTAGTAAATAATGTCACATGGAAGCTCTGAGTGTCAGACTGAG
CACGTAGATCGTCCTAGATTGGAGAGTTTAATCTGGGTTACTATTAAAAGCGGCATCCTCCACTATCGAGGAGGATTTGTTTTGTTGGTTTTACTTTGCT
TGGTGTAAGAATTGAGTAGATTATTGAATCATAAACAATTGTGCTCATGCTGCCTTGCCTGAGAATTAGATTCCATTATATTATCATGGATGTAGCCCGC
TTTTTGTAGGCAGCTCTGGTAGACTGTAATTTATTTGGTACTGCATAGGCTAATGATTAGAATTATCAGTCAGTTTTGATTTCTAAACATTGTGCTGTTT
GCTCTTGGTGCAGTGATACAACGGTTGGCGTCGCACACGATGCGTTCAACACTTTCTTCAGCGAGACGGGCGCTGGCAAGCATGTGCCCAGGGCCATCTT
TGTCGACCTGGAGCCCACTGTCATCGACGAGGTGCGCACTGGGTCGTACCGTCAGCTCTTCCACCCTGAGCAGCTCATCTCTGGGAAGGAGGATGCCGCT
AACAACTTTGCCCGTGGCCATTACACTGGTAATTCAGCTTAGAGTTCATACAAGTGTTATTCTATTGCAACTGTGCATGTGTCTTGTTCTCATTGTTTGT
GGAATGCAGTTGGAAAGGAGATCGTAGATCTATGCCTGGACCGTGTGCGCAAGTTGGCAGACAACTGCACTGGGCTGCAGGGATTCTTGGTGTTCAATGC
TGTTGGTGGTGGAACTGGATCAGGACTTGGTTCTCTTCTGTTGGAGCGTCTCTCTGTTGATTATGGAAAGAAGTCCAAGCTTGGCTTCACAATTTACCCT
TCCCCCCAGGTATAACTTAATCTGATCCATGTTAGTTGTACTCTGAGGGAAAAAATTAAATAAAATGCTCTATACCAGAAACTTGAAATTTTCAGGCTGG
TGTAGAATTAATTTATTTGGACACCTGCTTAGATATGGGCCATGTTATCAGCCACTTCTTTTTCTTGTTGTTGTGAGTTGTGCATGGCAATATATTGATT
ATTGGATCTGCCAACCATTCTCTAATTAGTATGTGGACTAATAAACTGCTGGCCTGGCTGCCTGGCTGGTGGGGATCTACCTATATGGCTATACAATATC
CCTATCTTATGTAGACTCTTTAGTGAACTTTTATGGACTATTAGTCTTCTTCGCGAAGTCTGTAATACCATGCATTGTATGAGCCAGCATTATCCTAGTG
TACTGTACCAACTTTCCATGTGATGTGGGCCTTTCAGCTTGTTCATGTGATGAGTGGGTTTGCTTTGTCTTAGCTGTTGTGGGGACAATTTGG
EF1 (LOC_Os07g43730)
CAGCATCAGAGTACCTCAGGATTCAGCAAACATGATCTAAGTAACGCTAGAGTCCAACAGATGTTCAATCACTGTGCATCAAAGATCATCTCTGTACTTC
GTAACAAATTATGCTTTCAGGTGCTAAGGAATCATGACATGATAACTGAATTGTACCAATAATTTTGTTTACAGTAAATTGTACCACGAATTGCCTAGTA
CAGCCTCTAATTAGACCATGTTGTACAGATTAAACAACCATGACCACTATCTCCAAAATTGGTCTTCCTACTAACACACACTTAACTAAAAGTTATTGCA
GTCTTTTAAACCCTAGAGAAGTGCTTAGCCATTGACATCCTTTCATCAACTAGGCCAAAAAAAAAAAGAAAAAAGCTCTAAAAATATCAGATACTTGACC
AACGGAATTATCAACCTAAACAGCACAAAATTCCCCAAAATTCGCCAAAACACAGACAAGTAAAAAAAAAACCCAAAAGTAGCACAACCGACTGAAAACC
CCCCACAATTCCCCCTCTCCTGGTCGAAACCCTAACACCACACCACGGGAGTTCACCAACCCCAGCGAAAGAGGCGAATCCGGCGGGGGGAGGGGGCGGA
GAGCTCACCGTAGTACTTCTGGTACGCCTGGAAGGCCGCGGGGCAGACGGCGGCGGCGGCCTCGAAGCCGAGGCATCCCGTGGGCCAAGCCATGGATGGA
TCCCGAGCCCCTCCCCCCCCCCCCCCCCACGGAAACCCTAACCCCCACCGCGCCCGCCCGCCCGCGACTGCGGCGCCGACGACGAGGCGATCGATCTGAC
GTCGGCAACGAGACGACGGGAAAGCAAAAGTGGGGAGGGAGGAGAGAGTAGAGAGAGAGGGTGGGGGCAAAGCGGAAGAGAAGAGAGGGCGGAGCCGATG
CCGAAATGGAAGGCGACTCCGATCCGATCTGTACCGTTGGATGTGCCATGCGCAATTAACCTGTATGATCATGTTACCTGTAGTACCGGTCAAAGTTACT
TGGGATGAGATCGGCACTCGGAGTTCCCAACTCGCGCATGCTTAAACGGTGTATCTGTTGTAAAAAATTTATATAGAAAAGTTGTTTTAAAAACTATATT
GATTTATTTTTTAAGTTTTTTCTAATACTTAATTAATCACGTGCTAATGAACTGCTCCGTTTTATGTGCCGGAGGGGAGAGTTTCCAGCCACCAGATACG
AACACAACCTTTTACTATATGAGTATGGTCATGTTTGGGGAGTTATTTTTAGGTAAAAAAACATGTCAAATATAATTATAGTATAAATCTAGTATAATTA
TATATGAAAATGATTGTAATTACATATGTAATTTAGGAACTTACATTGTAAATACACTAAAATCATAATGTAATTTAGAAATTTATAATATAAATACATG
CTAACTTTTTTTAAAAAAATATGGCGACACATTTGTAGAAAAAAATTGGATTCTACAAGTACATATTCTCATATTCTGGATAACGGTCTAGTCTATTTTG
AGGGAGCTAGAGATTCTATGAGAAGTCGTAGCTAATATAAACTCCTCCATAAATATCCTATATCAGGGACTGAATAGGTTTTGTGGATCTTCTTTTCTGG
TTTTGTATGAGCTTCTTTCACTTATTGCCAAAACAAAGAACTTAGTTTTTGGTAAATTATATTTTGGTATGCGAAGATAGTGTTTGATGGTGTTTCGTTT
GAGGGCTTCTCAAATTTTTATAGAAAATTTCGTAGTATAAGGTTACGAAAGTTTTGATAGAGTTTGAGTTGGTTTTGTTATCTTTTCAAATTTTGGTATT
ATCATATTATTTTAGAAAGGTTGAAAATAATAAACCCTTCAACCCTATTGGTTACATCCCCTGTTAAAAAAACAAATTTGTCGTCAAAATTTATTCTTTT
ATGATGGGTTACGTTATTTATCTTTATACATTACTACTATTGTTTTACCATTAATATTAATATTTGTTAAGGAATTCCATATTAAGTTATCAAAACGTGA
CCTCGCCACTGCCACATGGGCATATTGAAGACGACGGTAGCGCCACTATGCACCTTCGATATCGATAGCGGCTAGGATAGCCGCCGCTAGCCAGTTGTGA
ATCCTTAGTCGGCTGACATCATCCCCATAAAGTTACACATGGATGGATTTGGCGATAACAGACAGTTTGGTAACAACATAGAGGCGTTGTCGTCCCCTCT
GCCTCTATGCTCTTCGCCGATTGGCCTTGCCTCATGCTAGGCTACCGCCAACGCTACGGGGCGAACTCATGTCCCTTATTATAGTGTCCCAATTCTTCTT
TTGTATAATTCTCGATGTTGGTACTTATTCCAGATCTAGCACATGATCGTTCCGCGGTTTGAGCCTGCTATAAGACAGAGGATAGTTCTCCCCCGCCGCT
AAACAATTACTCTACGTAAAGATATTCACGCATATAGAAATATGCTTCATGTTATTCTTTTCTAAGCTAAAATTATACTCCCTCAATTTCATAATGTAAG
ACTTTCTAGCATTGCTCGCATATGTATGTATATGTTTAGATTCATTAACATCTAAATGAATATGGGCAATGCTATAAAGTCTTACATTATAAAACGGAGG
AAGTAGATTCTATCCGAACATAACAAAAATATGTAGATTACCTTAATTTTTGGGTAACGAGGAGTATCAATCACCAAATCCATTACCACTTCTTTTTCTA
TGATAGTATAGGATATTGGGTCAAGCTTGACCGTTTGTTAGCGGCGGGTGTGAACACCCTCCATTTTTTCCCCCCAATCCCTTCCGACGCGCTCTCGAGC
TCCCCGCATTCCCCGTCTCCCCTCCGCCTGCCCCGGGAGCTCCTCCGGCGAGATCCGCCTCTGACAGCCACCCTCCCACGGCTGCTCGTCGTCCTCACCT
CCGGCGACCGGCTCAGGTGAGGCCCCGGGCTCCATCACCTCCCCACGGTCTGGCTCTGGCTGCCCCCCATGGGGGACAGGCGGGTGCCTCCATCGGCGGC
GTTCACGTCGGCCCATTCTCCGCCGCCGCCCGAAATTTTCTTTACTTTTATGTGCTGCGCCATGGTGGTGGTACAGGTGTGCGGTTTTTGGATCGTTTGT
GTGTTTAACCCCCTTCATCGTGAGGGAAGAATCGATCCGATCTGCTGCCGTGAGGGAATCGCGAGGGGATTATTGACTATTTTGTACCTCGTTTAGTTGA
ATTGACGTTTGATCGGGTGGGTTGGTTGTGTGTTGGTAGAGGAATGATGTATGATGACTCAGGATTTCTCTCTCTAGGGTTAGTCCAAATTTCCCGATCC
CGCTTCAAAATCGTCATGGAAGAGAGGAAGTTTGGATAGGAGTACAAGACTTAAGTACATGGCAAATCCTTCAGCCCCTTCTCGTTTGTCATCCTTAGCA
AATTAACAAGCTATGTAGATGTGGGTCTTGTAATTTCTTTTGAGTAATCAGTTTAGTTTCAGTCAGGAACTCCCGCTGTAGATTACTCAAAATGATTCTC
ACAGCATGTCGTTGGTTGATTTTTCTGGGTTGATTGGATTGGAAGGGTTATGCCAAATTCCCTCTCTATGAAGTATATCTTTATTAAATTTTTACTGATT
GATGAACACTTGATGTAGTATCCATCGCAGGAACAAATAGGATCTTGTGCTCCTGAACACCATTGTGATTAGTTCACTGGCCACTTCCTTTTGTGATAAT
AGAATTTGGTAGCATAGATGAACTTTCTTATGTTGTGTGTGTTAATACATATTCTTCAAAACACACTGAAGTTTCTCACGTAAATTGCCTGTTCGATATG
AATTTACCTATGGATGTTTTGTGTCATGTTTACAACTAGAAACTTGTAGAACTTATGGTCATTCAGAACATTATAGTTAATGTTCCTTGTTTTACTTTGA
AGGAAGAAAGTAACTTGAGCCATGGGAAAGAGGAAGTCAGCGGCTAAGCCACCACCTAAGAAGAGGATGGACAAGCTTGATACTGTATTTTCCTGCCCAT
TCTGCAATCATGGCAGTAGTGTTGAATGCCGGATGTGAGTACAATTTCCACAAGTTTACTTATCTGTCTGTTGCTACTGCTTATGGTAATGCATTTTGAC
TCATTTCTCACCCTTCTTCCAGTGATATGAAGAACCTGATCGGCGAGGCTTCATGTAGGATCTGTCAGGAAAACTTCAGCACCACTGTCAATGGTATGCG
TTAGTGGTACACTGATTTAGATTTCTCATTTCATTTAAAAATGCAAGCAAGAGCATTGGATTTGTTATTTTGTTCCTTTCATGAAATGAACTGGTACCAC
CTTCGAGAACAAATTAGGTTAGCTTCTCATAGCCATGTCCTTTTAGTATTGTACTCTTTGCCTAGTCACTTTGTTTCAACCAACTGGAGATAATACAGCA
GAACTAAGAGAGTAGAGCAGAATCTCTTGTAAAGATCAAATTGAGGATAAGAGAGGAAATTCAACTTGGAATCATACTATTTATGGGTGTTTAGTTTTTC
AGTAAAATTGGTCTGAACAAACTATATTGTCTCTGATGTCCACTCAGTAGCCACTATGTTGACACCTTCATGTCTATCAAGACAATAAACATGTTGCAAG
TGTGAGTTAACTGATGGTGCAAAAGAAGATAGAGTGAGTAATAAACCTGCACAAGAATATCGTGCATAAAAACAGTGGGTAGTAAAACGTTGTTCTTTGG
TAAACTGCACTTTCCAAGTCTATACTGATTCTGTGATTTCTTTGTTGCAGCACTGACTGAACCAATCGACATGTAAGTTAAAACTCCCTACAAATAACAA
CTTACTCATTCCAGTTGTGCAAAGTCTAATCACCTATGCCACACTTTTACTTACATTCTATTCTCTTGCAGATATAGCGAATGGATTGATGAGTGCGAGC
GTGTCAACAATGTCGAAGACGACGACGGAGCATGAGCAACGCAAAATGCCTGATGTTGCCGTACCTGCACTGGTGCTATTGACTGCCACCTTCAGCCACG
TCTGTAATAGTGTAATGGCTGATTGGTTTGTTAGTAGGCAGTTCATTCCCGCACCTAAATAAACACCTGAAGACGTGATGTTATACCGGCTTCCCATCAA
AAACTCAAAAACAGTTATATGCGTGTGTAATTGTATGGGCCTAGTGCCTTACCTGGGATATTGTAACCGTAACTTTTCAAATCAGCATGTTTCCATGGAT
GAAATTTCTATGAATTCAAAGGCTACACTCCAAATTTGAGAATGTTTTACATCTCATTTTTAGTGCTTCGGACCAGAGAAGGAATATACATGGGCCTATG
TAATAAAGCTAAATCTGGGTCGAATTCGCATGACCAAATTAGGCCCATGATCTAAAAGGCCCTTATAGGAAGAGGTCGGAGTATACATGGGCCTGGTTAA
AAAATAGTATATACACATGGGCCACCCGTACCCGCTTCATTTTTTTCTATTTATACATTTTTTTACTAAAATATTTACAAAAATATTTTTTTTTCGAAAA
TTTACAAATCTAATCGCCTGCCGCCCTATAGAGGGGCGATTTTTAAAAATCGCCCTCCCAAAGAGCGGCAAGGGACCTAAATGCAAAATTTTTATTTGTG
TTCAAATTCTTTCCACCGGTTTTAATTGCTTAAAAACTAATAATGCTTATTCAATACTCCAAATAATTTTAAATGGAAAAGTGCTAAACTACAAAGTTAT
AGATCTCATCAGGATCTACAACTTTTATATAAAGTTTATCTCCATCCAATGTCGTTTGAAATGTAGATCTGAGATTTTTTAAAATATGTTTTATATTTTG
TAACGAATATTTGGATATCTAAAACATCTTATATGAAAAAGTTG
unknow protein (LOC_Os10g36650)
AATTACGCCATGATTTGACAATGTGATGCTACAGTAATTAATTATGCTTAATAAATTTGTCTCACAGTTTACAAGCAGAATCTGTAATTTGTTTTGTTAT
TAGTCTATGTTTAATACTTTAAATGTGTGTCCGTATACTTTAAAAACTTTACACCAGAAGAACTAAATACACCTAATATCATAGAGATTCGTAATACTAT
ATGGGTAACATTTATCTAAAATTCTTTATGTTTCAAGACGGAGGGAGAAAAACGTTGGCCGGATGGAAGGGAGGCGTAGCCGTAAAGCAGCTGTAAAACG
AAGCAATAATAAAGTTATGAAAAGGCTGCCGTGGTGCCCCCCACCCAATCGCTTTTGTTTTGCCTATTCCTTTGCAGGGCCCCAGCGCCACCGTCCACCA
CCTCATCTTTCGTAGCTTGATTCATGTGCTCGTTTTTTCTTCGGGCATATTTGGTACAGCTCCAACTCCTAAATTTCACTTTAAGAGTTGGGTCTATAAT
AAAGTTATAGAGCTGCCTAAACCCAACTCTACAACTCTAATTCATTTTATGAGAGAGCTTACCCAGCTTCACTTATAGTTTTGGTGGAGCTGAAACTGTT
TTGTTGAGCTCCAACTCCAGAAATGATGGAGCTAGAGCTAGAGCTGTGCCAAACTTCGGTGGTGTTTAGATCCAGGGACTTAACTTTAGTCCCTGTCTTT
AGACACTAATTTAGAGTATTAAATATAGACTACTTACAAAACTAATTACATAAATAAAAGCTAATTCACGAGACAAATTTTTTAAGCCTAATTAATCTAT
AATTAGAGAATGTTTACTATAGCATCACATAGGCTAATTATGGATTAATTAGGCTCATTAGATTCGTCTCGCAAATTAGTCCAAGATTATGGATGGGTTT
TATTAATAGTCTACGTTTAATATTTATAATTAATTTTCAAACATCCGATGTGATAGGGATTTAAAAGTTTTAGTCACATCTAAACAGGGCCTTCATACTC
CAGGTAGCAACCGAAAGCAGCGACAGCTCAAGGCATACGACAACAAGGGGAAAAAAGGAAGATGCGATGGTAGTACGAAGAATAGATTGCAAAGTTTGTA
CAAACAGTTGATCGATGGCCCTCCTCCTTGACACACGCATGGGAAAAAGAAAAAGAGAAATCGCTACGCGTCCACAAGGTTACATTGTATATCAGTTTAG
TATGTGTGTTTAATCAAGAGCTGCGTTGAAAAGAACCATTCTAGTTTAGGCATCGGTAACGGCTGTTGTGTTGCCGTTGCCTCTTAAAGCTCTCCTTTCT
AAGTTATTTCTTGTCTTAAACTACTCTCTATTAGGGATCCTCCATGCCTACATCAACTAATTTGATTCCTTGAGTTTACGTTTAGTGATATGTCTATTTT
TAGAGCTTGTTGGGGCTTCGGCCTCAGCTCTAGCCAGCCAAACATGTTCTACCAAGTACCCTATGTTGGCATGATATAGTGATGCATTATAACAATAAAT
GAGCGAGGGATTGTTGGCTGAAAAAGCTATACTAGCTGCATTTGGTTATAGCTAACCGAACTATTAATTGCGTGTACAACAAAATAAAAAAAATGCATGT
TGCACATTCTTTTATTAACATTATGTTTTGGTAGTGTGAATTAGAAATTTGATTGACAGTAGATCGACAAACATAGTTTCAATATGCTTAAGTTAGTTAT
GACTTTAACATATCAGTCTCCTCGATATTTTCGTTTTAGATTCGTCTCTCTACTAGTGTGTATGTCCACCTTCCATAGCAGTGAGGGTTCCATTCCATCC
CTGTAAAAAAAAAAATCAACCACTACTATTTATTTCTAAAAGCAAAATGATAAAATATCATTTTTTAATAGAATAAGAAAGTATTGGGTACATAGTGATG
TGCACGTAGGAGTAAACATAAAAAAGGCAGATTTTCTAGGTTGGCCCAGGTGTGCAGTGCAGCAAATTATTCCGCGTTGGCACGGCCGCAGCGCAGAGAC
AGCCTCAAGCTCTCAACTTTCCAGTGAGGCCGGCGCCTCTTTACATCTCATTCCCCCAATTTCCCACCACCATCGCCATTGCCACCACCTCTCCTATATC
TCGCCCTCCCCCTCCTCCCTCCCACGCCATTCGCCTCCTTCTTGCTGCCGCCGCCATCCCCGGTTCGGTTCTCTCCTCTTCTTTAGGTGAGCAACTGCCT
CTCCATGTCCAGGCCCTCCCGGACCCTGCTTGCTTTCTGTTTTAATGCTTGATGTTTCTTGCAATCGGAGATGTGTTCTAGTTCTGTTAGATGGGTGAAC
TACTGAACTGAGTTGCTGAAGTAGGTGTGGCTGGTTGCTTTTGCTTGTGTGTTGTCAAATGTTGGATCCGTTGGACTGTAGGAGTTCAGGGATGCGCGTA
TACTGGTTGTTTGTTGTTCTTGGTGAATGCTGATCCGATCCATTGCTTTAGTTGATGGATGTATCCGATCTTGTTTGTGCTGAGGTGACGAGTAGTCTTG
CAGTAGATCTCTTCGTGTTTATGTTGTGTTGTGCTAAGGTCTTGTAGTTCCCAAAATTTTTTCCCAAAAATGTCACATGGAATCTTTAGACACATGAATG
GAGCATTAAATATAGATTAAAAAAACTAATTGCACAGTTTGCATGGAAATCGTGAGACCAATCTTTTGAGCCTAATTAGTTCATGATTAGCCATAAGTGC
TACAGTAACCCACATGTGCTAATGATGGATTAATTAGGCTTAATAAATTCGTCTCTCAGTTTCTAGGCGAGCTATGAAATTACTTTTTTTTATTCGTGTC
CGAAAACCCCTTCCGACATCCGGTTAAACGTCGGATGTGACACCAAAAAATTTTCTTTTCGCGAACTAAACAAGGCCTAAGGCGTGAAGTTGGGGGTATA
GTTTCTCTGAATTGTAGATCAACTGACAGACTTTCGCATGCTCATAGCCGGTTTGTTTGCGGTACTCAAGAAACTGTCTTGATTGGTCATTCCGTAGGTG
GGGACTTGTGAAAAAGCTGATTCCTTTCTTTTCATTTCCACGGTTGCTTTCTTGTTGGCGTGGGAAAAAAACAGTTTTCAGTACTGTACCGATCGACTTT
CTTTTGAGACTTTTTTCTCCTCAACAAAACATTTCATAGTTCACACAAAAACACAAGCATACCAACGATTTCATTATGTGACATGGCTTCTAAAATCTGA
ATTAAAGAAGCAAGTTGCTTAACTGAAAACTGCCTAGTTTCAGAAATCATGGAGTTTAAATTTTGTACTAAAAAATGTATGCTTATGGACCACTATTCTA
AGATGCTTCACATCTTGATGACGGCTGTCTGATCAGAAAAAAAATAATGCTTCAGATCAACCAATCAGACAATCCAGGATATGAGCAGATCATGTTGCAT
TCATTTCATCCACTGAAGCATGTCCCTTTTTTCTCCCTGAAGATTGGTCTAAATCGATTCAAATACACATTGCATTGTATGCTCTTAGGAGAGAGCACCA
TTCCTTTGGAGGGTTGGTGATTCAGACCAGCCTCGGTTGATTGATTTGAATTTCTTAACTACAAGTCACTTGATCTAGTTATAATTTACGCATCATGGAC
CATTCATTTTGGGAGTTTCCTATATACAACTAAAGTGTTATACTTCTTCCTATCTGCGCCTTCCTTTTTGTTTGAATAATCCTCCCTCTTTCACAATTTG
CAATACTAGTTAGTCAATTAATAGCTTTGAATGTGATATCTTAAAGACATGTATTTTGTCATTCATGTTTGATGAAGACTCGTGTTTTTGTAGGATGAAT
GTTTAGTTCAAGTTACATTTTTCTGTATTAATCTATAGTCTTTGTAAACACTGTTTTGAATGATTTATTTTGTGTTATGCAGATCAGTTAAAATAAATGG
CTGACGCAGAGGACATTCAGCCCCTTGTCTGTGACAATGGAACCGGAATGGTCAAGGTAATAAAAAGTGATGACTTGGCATCGCATTGTTGAACAAAATT
TCTACCTGATGGTAATTATTGTTACAATTGAGAAGCTCATCAAGTATTAACTGTTTTCATTTTTCATAGGCTGGGTTTGCTGGAGATGATGCTCCCCGTG
CTGTTTTCCCGAGTATTGTTGGCCGTCCGCGACATACAGGCGTTATGGTTGGGATGGGACAAAAAGATGCTTATGTCGGTGATGAGGCCCAATCCAAGAG
GGGTATCCTAACCTTGAAATACCCCATTGAGCATGGAATTGTAAGCAACTGGGATGACATGGAGAAAATTTGGCACCACACATTCTACAATGAGCTTCGT
GTAGCACCAGAAGAGCATCCAATTCTTCTTACGGAGGCTCCACTTAACCCTAAGGCCAACAGGGAGAAGATGACACAAATTATGTTTGAGACATTCAGCG
TTCCAGCCATGTATGTCGCTATTCAAGCCGTGCTTTCCCTCTATGCTAGTGGACGTACTACTGGTAAGTGAACAAAGAATAAGCATTTTCATTTGTAAAT
TCTGTTTTGCTACTCTGGAATCTCAATAGAGCAGGAACAAACCGGGTGATGTTCAAATCAAATGCTATGCTCACAACCAAAATTAGCAATATATTGTCTA
AAGTAAACTTAAATTGAACCATTCAAACCAAATAAAATTTAAGTTACTGCCTTGTTTTACAGATGTTACAATACACAAAAACTGTCATTATGTTCTCTCG
TAATTTGTTTCTTGATATTTTTTGTCAATAGGTATTGTCTTGGATTCTGGAGATGGTGTCAGTCACACAGTCCCAATCTACGAAGGTTATGCCCTTCCGC
ATGCCATTCTCCGTCTTGATCTTGCTGGTAGGGATCTGACTGATTCCCTCATGAAGATCCTGACTGAGAGGGGTTACTCATTCACCACCTCTGCCGAGCG
GGAAATTGTCCGTGACATCAAGGAAAAGCTTGCATACGTCGCTCTTGACTACGAGCAGGAGCTTGAGACTGCAAAGAGCAGCTCATCAGTTGAGAAGAGC
TATGAGCTGCCCGATGGACAGGTGATCACCATTGGCGCGGAGCGCTTCAGATGCCCAGAGGTCATGTTCCAGCCTTCTCTCATCGGCATGGAAGCTCCAG
GCATCCACGAGACGACATACAACTCCATCATGAAGTGCGATGTTGATATCAGAAAGGACCTGTATGGTAACATTGTTCTCAGTGGTGGATCCACCATGTT
CCCTGGCATCGCGGACCGCATGAGCAAGGAGATCACCGCGCTCGCGCCAAGCAGCATGAAGATCAAGGTTGTCGCTCCGCCAGAGAGGAAGTACAGTGTC
TGGATTGGAGGATCAATCCTTGCATCTCTGAGCACCTTCCAGCAGGTAATGCAAAATCATCCAACAGTTAATTCTTGATACACTTTCTAGATTGTTCGAG
AAGGTTCTTGACATATGTTTCTTTCCTTTTTTTTGTGCAGATGTGGATCTCAAGGGCTGAGTATGAAGAATCTGGCCCAGCTATCGTCCACAGGAAGTGC
TTCTAGATGTGGCCTAGCTGTATCTTTCATGAGAACCCCTTGTCTATTAGCATTAGCTGGCTGTTTCATGGACAAAAAAATTGTTGGGTCTGATGGCTTG
TCTATGGGTGTATCTACTCTGATTAGCTCCGGTTTTTGTGTATGCCAATATAATTATTCCGTAAGTACGTGGGGAGTCAAGAACATTATGTGTGTA
UBQ5 (LOC_Os01g22490)
TATAATACGTATAAAATTGTTAGCAAATATATGATCTTATTAAAGTACTTTTTAAGACTAATATATACATGTAGTCACCATATTTAAAAAACAAATATTT
TAAAAATGATTCATAATCAAAGATTCTAAAGTTTGATTTCACCCTTGTCCAAAACGACAAGTATTATCAGATCGGAGGGATTACTCCGTATACAATTAGC
ACAAGCGTGCTGGGGTTGCTCAGACTGAGCTTTCAGGCAGCAGTGTGTGACACCAGCAATTTGGTCTGGATCAGTCAGAGAAATGTTTTTTTTCCTCTTC
TCTTTGAGATGCAAAACAAAGTTCTTGATCTTATATTGGATTAGTGCATTTGATGTTTTTTTTTTCAGTACCTGCCAAGCTGATCAGTTTATAGTAGGCC
ATACTTGAGAGGCCAAATGTGGAGTTTTTCCTTCATGAATGTTGCCAAGCCTAGCTCCTCCAAAAATTACTGCCCAGACTGGCATACATAAACAATACAT
ACAAGAAATGGATACAGCCAGTATCAATGTGCACAGCATCTTCTTCTTCTTCATTCACATTGAATCAACAGATAGAAACAGAAGAGAATGCATAGACAAA
ATGATGTTCCCATGATCATCTAAAAAGAATGTCTACAAGGAGCTGCAAGATGATGGAACTTTTTTTTTCCTTTTTCAGGCCTTCTACACATCAATCCTCT
CGCGTATCCGACTTCCGCTTCGACATCATGGACAGCCGCGCATCCCTCTCGCGCTCAAACTCTCTGTAATCAGCTCTCTGCAAGAATGACACCTTATCCA
GGTATTTGTTCGAGCTCTTCTTGTACTGGTCCAGCTCCTCCTCCATCCCTTTGTTCTCCTCCTTGAACTCTCCCCAGTCTTTCTTCGTCTTGTCCAGGAC
GCTCAGCTTCTGCTTCTTCTTTATCTGCTCGAGGATGTGGTCGAGAGCAGACGGGGCAGCACCAGCGGCCTTGGCCTTCTCTATCGCTTCTGTTGAATCG
GCGTCCACCAGTTTCTTGATCTCGATATCCTTCCCAGCAAAGTCCCTAACCTCCGTGATCTGTTCAAGCATGTAAAAATACTAGGTTAGCAGTTTGCGGA
GCCCATGTAGCATAATGTTGGAGCACCGAGCACAAGGTTGTGGGTGCTGAGGTCAAGGGTATGCCCCTCCTTAAAATCAAAGATGTGTGGTTCCTCTTAC
TAATTTTGTTTTCAAATTGTCAAAAATTTCTCTACATAAACTTTTGTGGATTGGGCCTAGCAGGGAGAGGTCAAACAGTCTCACAACCATGTGCTTTTCC
AAATTTATGGGTGTACCAGTGGGGCGACTTCGAACCTTTCCAAACTAATAATATGAACTGAATGTTTGAAAGGATGGACAGAGCAAAACTAGAAGGAATC
CAAATACACCCCTATGCCATTACATTTTTCTTGAAAGAATTTTGTACCAAAACATTATCCTATACAACCATAAGAAGTGAGACGGATGCAGAAGCAGCAG
AAGCATTATCCTATACAAACATTACCTCCACTTTCCCTCTTCCAGCTGCAGCTGAAGCAGCATCTCTGACAGCGGCAAGAGCACTCGCTGCAAGTTTTTT
GGCGTCCTCGCTTGTTTCTTGTTGTGCCTGCTTTTGGCCATTTTTGGAGCCTTGATCATTTGTGGAAGCCTTACTTGGTGAAAGTCCCAGAACACTCATC
CAGTTCTACATATATTTATTCAGAAGATCAGTCATAAAGCCAAACAAAAATTAAATTTAGACCTCACATGTGAAAATCAACTTGCTGATAAGGTTAATAG
CATAAACGTTACTCACATTTCCCGTGGTACTTTTCTTTTCTTTAGCAGGTGTGCTGAGCTTATTCATTACAGGTTTGGGCATTTTAGCTGGCATTCCACT
GTTCATTTTCTTCCAGATATCCTCAACACGTGATTTTGTGTCTGACAAAAAAGAATGAAGCCTCAAGCATTGAACTAAAGCAGTGGTTAAAGTAATAGGA
ATTACCAATTACTTCAAACAGGCCCATGTGTATAATATATCACATTTTATACTACAGCGCTGTAAAAAACAAACACATACAATCTTTATCACAAAGCTCA
TCAACATATGACATATTCAAAACACTAGCTTCTGACTTCTGAGTTACTCTCACCTGAAGGCCCTACACTAACACGTGTAAACACAAGATTAATCCAAAAA
TTAATTCACTGTTTATTTATCTTCCAGTTTTCCTCAATCAGTTAGCGTTAGCCTGCCTTTGTCAAAATCCAAAAGTATTTGACGATAGTCAATTACAGAA
CAAATCTCCAGCTACAAATTATCATCAACAAATATGAGAATCACTAGAAAAAGTGACAGAAATATCACACAGTCTACATAATTTTGCATGAGTTACCAAA
CATGTCGAAAAACTATAACAACTATAAAATGCATCTTGACTATGGACTTATACTCTTGTACATAACAATTTAATGTTCTTGCCACAAATATCTAAAACTT
AACTTTCTGATTTGGAACATACTGAAGGACCAGTAAAACATGGGGCTGAAAGACCTGTATACATACCAGCATCAGTAGACCTCTGTTGTGAACTTTCAGC
GCTTCCTGAAGTTAGCAGTGGTTCATCCAAAATCACATCTTTGGCCCCTGCCATTGGCACATAAAGGACCAGACATTTAAAGTCATACGATAACGAGAAT
CAAACAGCCACAATACATGGAAAAATTGCATTTTGATTAAGGCTTGTGTTCTGGCATTCTTTTACCAAAATAGTGACCAGAAATTAAAATAAAACTAAAA
AAGGAAGATTGTCGAAAACCCATCCAGCATATCATTCTCATCGATAAACTCACTTAAATAGTAAATAAAGAACAGTATCCAAAAGAACTTTATATGCAGG
TGCCTTGATTATGATCCTTATTAAAATTAAAAAAAAACTAACATCACATAATTAGGGTGTTTAGAATAGCACACTGAAAAGATAAACAGTTAAGGAAATG
CATTTTTTAAAAAAAAAAATAGTTGAGGGGTCCATGGCCCCATGTTAATATGCATGAGTGGTATATACGACCAGAAACTAACAAAGCAGATGAGCTCTTG
AGTGAAAGATTGAAAACATCTTAACATTCAAACTGCCGCATATTCCTAACATTCCACATCCAAATGACATCTTGAGTTCGCATGAGTAAAAATCTGAAAC
ATATCCTACGAATGCTCATCTATCTGTATCCGGGTTCAGTTATCAAATGCAAGATGACTAATAGGAAAAATTGCCGAATTGGGAAAAAGTGTGTTATTTC
AGACTTAAGGATGCAGGATGCATGCTTAAGCAAACATTTTGTTCCACCAACGGTTAAATCTCCGCTTGCAAAGAATTACATGCAACTTATCCAATGCCCT
CACCAAACCAAGGGGAAAAAAAATCAAAACATAGTATCAATTATCAAGAACCGCCGCACCACAGCGAACAGGGCGCATCATTCGAGCTACACGAAACCAA
TCACACGCAGTAACCTTATCACACGACATATCAGAATCGGCGCCTCAAATCTCCCAAGGAACACGCCTCCCAAGGAACACGCCTTACTCTCCCATTGACT
TTCAATCCCAATGTAACCAGCTAAACCACCCAAGATTTGGGTCGCTCCGTACCTGAGCTGCCCATGTCGCCGGAGGAGCTCCCCGACGCCATCCTCGACG
CGGCCTACCCTATCCCGTACCACCCCCCCCCCTCTCCCGGCGGCGGTGGTTGGTGGCGGCGCTGCGGCTGCGCGCGGCGGCGGAAGCGGACGGAGGCGTC
GGCGTGAGGAGAGAGAGAGAGAGAGAGAGAGAGAGAGAAAGAGAAAGCGAATTGCGAGGAGAAGAACACGCGAGGCGGCCCAATAACAAAAAAGAAGCCC
ATAAGGCGGCCCATCTCCCACTAGGGGAGTAGCACCCACCGTCCGATCGAATCCAACGGCGCAGGATGCCTCGCCTCAGCTATATAAGAGTCGCCTCTCT
CATTTCGCCTAAACCCTAGCCGTCCACACCCCACCACCACCGCCGTCGCCTCCACCCCGCCGCCGCGGGAGAAACCACAGGTAAGGGCAAGCGCGCCGCC
GCTGCGGCCGCCGGCGAAGATGACTAGCAAATGTAATTATTTTCGATCACCACGATGTTGTTAATCTCTAAAACTTAGAACCTGGGTAATCACTAAAATG
CAATCCTGTGCACTTCAAGTGCTTGAAAATCAACAACTTGGATTACCTTGCCAAAAGAAAATTGAATGCTTTTAAGCGTAGCTGGTTTACGGATCGATTT
TTCGTAGCTCTATAGGAAAATGGCAATAACCACAATAACCATGTAGTTAGTGCCAGGATTTTCCAAACCGTCGGGACCAGGTAACTGCGCAAAAACATGT
AAAATTTATCAAAATTTTATTGGCGGTTTTACAAACCCTCTTAGTGCTACACTCCACTGTTTTGACATCTCCAAAGTATGAAGTGAGGCAATATTGACCC
ATGGTACCATAACATCAACATGACTTACGCCGCATATGAGAACGGAAGACCAACGAAACACGACTTAAATTTGAAAATACACCGTTCATATTCTTTTCTT
AGAAATAGTCTTATATAAACTTTTTAGCACAAATATACCCCCGGTATCGCTAAACCGTTTCGCAAAACTGATGTGGGCTGACGACACGGCCGGTCTCGCA
CGAAGAGGATGCGAGATCGCGCGGTGTCGCGCGGCAGAGGCGCGAGACCGAACGGTCTCGCACGCGGAATGCGCGAGACTGGCACGAGACTGAGCAGTCT
CACATGGTGAGTGTGCGAGAGCGTTTTGAAAATTAAATGATTAACTATTAATTAATAATAATTAGTGATTAATTATTCTGATTAGCGATTAATTAATAAT
TAATTGTTAATTAAGATAATTATTAGCGGCAAGGATCGGTCTCGCTACTTGAGTCTGCGAGACCGCTCGCTCTCGCTAACTTGCCACGCGACACTGAGTG
GTCTCGCGTTTTTATTGTGCGAGATCGTAATATCAACCGTATATTTGTGTAAATAAAATTACAACCCGAATATTTCTGAGAGAAAAAAAAATAAACGTAA
ATAAAATTACAACCCGAATATTTTTGAGAGAAAAAAAAAATAAACGGTATATTTTCAAAAAAAATTTCCAACGAAACACCATCATATATTCAAGTCTAAG
GGATTGTTCACTTTGCTACCATTTTCAACCTTACCTTTTTTTAAAAAAAAGTTATAAAAAAAGTAGCTACATTTAGTTTGTTGCCGAAATTTAGTAAGTA
CATATGAAATCTTGCCAAAATTTGGCAATTACACAAACTTGATAAGGTTGAAAATGGTAGCAAAGTGAATAAGCCCTAATTAAAAATAAAATGTATGCCA
ATTTGCTTGCCTGGCAGAACAATTTGGTAAAAAAAACACGTCGTTTAGCAGTTTGAGGAGTGTTACGCAAAAAATGAGCGAGTGGATGCTAAGAAAGTGT
AGATTTGAACCCACCCTTAGAGCAAGGCTATAAATCTACTATAAACTAATAGAGGAGAGAGATGAAAAAAAAACGAAGTGTTGTATCTTATGTAAGAGAT
ACATAAAATTTGTAGTGAAAAAAGAGAGAAGAGAAAAAATAGAGCTAACCTATTATAAATATTAGCTTTAATATAAGTTTAGAGCTTAGAGTTAGTTATA
CTAAAACTAGCTCTTAGTAGTATTGGATGATTTTGGTGCCACATGGCATAAAGACTAGCGGTGGAGCCATATGACATTTCCTTTACATTCTTCTTATTAT
CTCTCTCCCCTCTCCTTCCCTGTGTCCCGAGCTACCCCTCCCTTTTATCTATCTCAGCAGAGGTAGCAAGAAGGCAACACCTATAATCCCAAGCACCCAT
AACACCCTCTCCACCACTATGATATCTAGGGGTGGGACCCTTCTTGCGCAATTGTGTGATGTGTCGCAATCTCCATGGGAAGCTGTCGTCCCACCACCAT
TGTCTTGCAAAGCCGCTGGCCCCCACTAACGCTGTCATATGAAAGCCACCACAACCTTTCATTGCATGAAGCCATTGCTGTAGCCCACTGCCGAAATCGT
CAAGTGAAGCCATAGATGCATC
UBQ10(LOC_Os02g06640)
GAAGTGGTAGGCTCTAGGTGTATAATTTGTCATGTATGTTTGAGGTCATGTAATTTTGAATAGGTGTAAGACTGTTCGGATACAATGTTGCTTAGTAACA
TATGCATGCTTTGTTGCATACTTGATACTTCAGACCTCCTTTTTTAGGTTTTGTGATTTGAAGATTGTGAGTGACTAACTGTTAACTCTATAAAATCCTG
GTCATGAGCCATGTTCAGCCATGAAACTATGCGATGATGACCAAGAAACCTCTTTGGCTTAAAATCTCTTTCTGCATCACAGTTCACGCTGTCTGGGGTA
CTTTCGCTAGTTAGGCTTAAATCATGAAAGAAAAAAAATTTGTATGCTTTACAACACATGGATTTGCTTCACATGAAGAAATGTGTTTAGGTGTCATGTT
TAAAGCTGTATTTTAATTTGTAAAAAACATTATTTTAACTTAGGTGCTAATGAGAGAAATTTAACAACTTATATATGGCTGCATAGCAGTTAGTTAGTAC
TCCTCTAAGTAAGCAGTTTAAGGAAAACAGTGATGATTTCTAGTGTCATTAGTTCTCAAAGTCAAATACAGTAATTATACTAATTCTGTATGTTTTTCTT
TATATGCAAAAATGTCCATAAGAAAGATAAATTTCTTTCCATATTGATATAGATTTGTCTTGGTTCCTTCTGTTGTGATGCAGAATGACAGAATCACCGT
TTTTGCCGCGCGAGAGGCTCTTTAAGCAGCAGCAGTATTTTCAGAACTTGACCAAGCACACGTATCTGAAAGGGCGTTATGATGTGGTCACCTCCGTTGC
CATTCCCCTCGCTCTTGCCGCCTCCAGCTTGTTTATGATAGTGAGTCTGGGGTTCTTTTAATTGATTCCTGCGTTGCTTGTTTTCTCTGGTCTTGTTTAC
GTTCAGACAGTGACATGTTTCTTGTTTTATAAACAGGGCCGTGGGGTGTACAACATGTCTCATGGAGTCGGGAAAAAGGAGTGAACGACATGGTTTCCTC
TCATTTCAGTACTTCAGCATAGGGGTGATAGCTTCAAGGCTTCCTATGGTGTCTTTTAAGTTGCACAAATAAATACTGTTGAAGTTAACTCTTGTTATAT
TACTGTTGGTAACTGTGGATTTCTGATTTAAGCAAGCTGTTGTCAAGATGATGGTAGTATTGGAATATCAGTTTGTTTACAGTATCTATTAATTTCTACA
TTCTTACCTCACCTTTTTCTCCCTTTCTCAGCAGTATTCATATAGCCTTGTAGGGCTCATGGTATATACTGTGTTGTTTGTATGCAGCAAGTCCATGAAC
AGTTTCAGGCTGGTGTTGGTAGCCTAATCTGCATGTTTTTGTTCTGGAGCACTTTAGTTTGTGTGATCTTGCCTATTCATGTCAAATTCAGTTAAATCTC
CAACCGAGTGGCATCTGATACTTCATATAGTCTTACATTGCCAATAGGAGTCCGGAGGGAAAAAAAAGGACACCAATCCATAATTCATACTACAACAGTT
TGGTTACACATGATTTTATTTGGAACCAAAGATTAGAATTATGGAGGGGGCAATGTCCAAGTGAATCAGCATAGGCTGCCGTATGAAATTGTTAGAAAAC
AGCTGCAGAAATGCAAATTTCATAAAACAAACTACTAGTACTGTTTGTTCATTGGTCTTATCCAAAACTTAGCCACTGCAACAAGTTCTTGACCCTTAGC
ACAATCATATTGTGCATGCACTTGTTTATTGCAAAGAATGGTGCGTAGGGAACACGCATGATTTTTGAATTGCTGGCACATAATTTTATCATTAGAAACT
GGAATGCAACATGTACCCTTTGTCATGGTTTCTTTCCGAGACATTGCACTGTTTTTTTTAATCCTATCATTATCATAATGCCAAGAACTGGTCACCAACC
AGCAATTTGCATCATGGTTAGTTGAGCTGTCCCCATGTATCAATAGGTGCATTGTATTGGTCCGAAATATAAATGCAGTGGATGCAAACCTATCTCATGG
CCGTCAACAAAAGAAATCAAAAGGGAAATGCACCATCTTATATCTCCAGTTTATATGAACAGATTGGATAAGATCATAAGATCAAGTGGTTTATATTATT
TTGAGGAATATAACATGGATTCATCCTAATCACTCGTCTAGGCAGTATGTGTATTCATGATGGATATGGTACTATACTACGGAGTTTTTTCTTCACAAAA
TAACCTGTTATTTTGACCTCCAACCAAACACGAATTATACCAAAAATTGGGTTATTTCATCTATAGTACAACTCTATTATAAACATGCAGTAAATTATCC
TACACATATACCAAAATTCAAGTGTAATAATCCTAATACACAGACTTAAAAAACAAACTATTTCCTTTTTAAGAAAAGGAAAACCATTTTTTTAACGGAA
GGAAAACAAATTCGGGTCAAGGCGGAAGCCAGCGCGCCACCCCACGTCAGCAAATACGGAGGCGCGGGGTTGACGGCGTCACCCGGTCCTAACGGCGACC
AACAAACCAGCCAGAAGAAATTACAGTAAAAAAAAAGTAAATTGCACTTTGATCCACCTTTTATTACCTAAGTCTCAATTTGGATCACCCTTAAACCTAT
CTTTTCAATTTGGGCCGGGTTGTGGTTTGGACTACCATGAACAACTTTTCGTCATGTCTAACTTCCCTTTCAGCAAACATATGAACCATATATAGAGGAG
ATCGGCCGTATACTAGAGCTGATGTGTTTAAGGTCGTTGATTGCACGAGAAAAAAAAATCCAAATCGCAACAATAGCAAATTTATCTGGTTCAAAGTGAA
AAGATATGTTTAAAGGTAGTCCAAAGTAAAACTTATAGATAATAAAATGTGGTCCAAAGCGTAATTCACTCAAAAAAAATCAACGAGACGTGTACCAAAC
GGAGACAAACGGCATCTTCTCGAAATTTCCCAACCGCTCGCTCGCCCGCCTCGTCTTCCCGGAAACCGCGGTGGTTTCAGCGTGGCGGATTCTCCAAGCA
GACGGAGACGTCACGGCACGGGACTCCTCCCACCACCCAACCGCCATAAATACCAGCCCCCTCATCTCCTCTCCTCGCATCAGCTCCACCCCCGAAAAAT
TTCTCCCCAATCTCGCGAGGCTCTCGTCGTCGAATCGAATCCTCTCGCGTCCTCAAGGTACGCTGCTTCTCCTCTCCTCGCTTCGTTTCGATTCGATTTC
GGACGGGTGAGGTTGTTTTGTTGCTAGATCCGATTGGTGGTTAGGGTTGTCGATGTGATTATCGTGAGATGTTTAGGGGTTGTAGATCTGATGGTTGTGA
TTTGGGCACGGTTGGTTCGATAGGTGGAATCGTGGTTAGGTTTTGGGATTGGATGTTGGTTCTGATGATTGGGGGGAATTTTTACGGTTAGATGAATTGT
TGGATGATTCGATTGGGGAAATCGGTGTAGATCTGTTGGGGAATTGTGGAACTAGTCATGCCTGAGTGATTGGTGCGATTTGTAGCGTGTTCCATCTTGT
AGGCCTTGTTGCGAGCATGTTCAGATCTACTGTTCCGCTCTTGATTGAGTTATTGGTGCCATGGGTTGGTGCAAACACAGGCTTTAATATGTTATATCTG
TTTTGTGTTTGATGTAGATCTGTAGGGTAGTTCTTCTTAGACATGGTTCAATTATGTAGCTTGTGCGTTTCGATTTGATTTCATATGTTCACAGATTAGA
TAATGATGAACTCTTTTAATTAATTGTCAATGGTAAATAGGAAGTCTTGTCGCTATATCTGTCATAATGATCTCATGTTACTATCTGCCAGTAATTTATG
CTAAGAACTATATTAGAATATCATGTTACAATCTGTAGTAATATCATGTTACAATCTGTAGTTCATCTATATAATCTATTGTGGTAATTTCTTTTTACTA
TCTGTGTGAAGATTATTGCCACTAGTTCATTCTACTTATTTCTGAAGTTCAGGATACGTGTGCTGTTACTACCTATCTGAATACATGTGTGATGTGCCTG
TTACTATCTTTTTGAATACATGTATGTTCTGTTGGAATATGTTTGCTGTTTGATCCGTTGTTGTGTCCTTAATCTTGTGCTAGTTCTTACCCTATCTGTT
TGGTGATTATTTCTTGCAGATGCAGATCTTTGTGAAGACATTGACCGGCAAGACTATCACCCTCGAGGTGGAGTCCTCTGACACCATCGATAATGTCAAG
GCTAAGATCCAAGATAAGGAGGGCATCCCCCCGGACCAGCAGCGTCTCATCTTCGCTGGCAAGCAGCTGGAGGATGGCAGGACCCTTGCTGACTACAACA
TCCAGAAGGAGTCGACCCTTCACCTTGTCCTCCGCCTCCGTGGTGGCATGCAGATCTTTGTCAAGACTCTGACCGGCAAGACTATCACCCTTGAGGTGGA
GTCTTCTGACACCATCGACAACGTCAAGGCCAAGATCCAGGACAAAGAGGGCATCCCCCCAGACCAGCAGCGTCTCATCTTCGCCGGCAAGCAGCTGGAG
GATGGCAGGACCCTTGCTGACTACAACATCCAGAAGGAGTCCACCCTCCACCTTGTCCTCCGCCTCCGTGGTGGCATGCAGATCTTTGTCAAGACACTGA
CCGGCAAGACCATCACCCTCGAGGTGGAATCTTCTGACACCATCGACAACGTCAAGGCCAAGATCCAGGACAAGGAGGGCATTCCCCCGGACCAGCAGCG
TCTCATCTTTGCCGGCAAGCAGCTTGAGGACGGCAGGACCCTTGCTGACTACAACATCCAGAAGGAGTCAACGCTTCACCTTGTCCTCCGTCTCAGGGGA
GGCATGCAAATCTTCGTGAAGACTCTGACCGGCAAGACCATCACCCTCGAGGTGGAGTCTTCTGATACCATCGACAATGTCAAGGCCAAGATCCAGGACA
AGGAGGGCATTCCCCCGGACCAGCAGCGCCTCATCTTTGCTGGCAAGCAGCTGGAGGATGGCAGGACCCTTGCTGACTACAACATCCAGAAGGAGTCCAC
CCTCCACCTTGTGCTCCGCCTTCGTGGTGGTATGCAGATCTTTGTCAAGACCCTCACAGGCAAGACCATCACCCTGGAGGTTGAGAGCTCGGACACCATC
GACAACGTCAAGGCCAAGATCCAGGACAAGGAGGGCATCCCCCCAGACCAGCAGCGTCTCATCTTCGCCGGCAAGCAGCTCGAGGATGGCCGCACCCTCG
CCGACTACAACATCCAGAAGGAGTCTACCCTCCACCTGGTGCTTCGTCTCCGTGGTGGTATGCAGATCTTCGTGAAGACCTTGACTGGGAAGACCATCAC
TTTGGAGGTTGAGAGCTCCGACGAAGTGGTAGGCTCTAGGTGTATAATTTGTCATGTATGTTTGAGGTCATGTAATTTTGAATAGGTGTAAGACTGTTCG
GATACAATGTTGCTTAGTAACATATGCATGCTTTGTTGCATACTTGATACTTCAGACCTCCTTTTTTAGGTTTTGTGATTTGAAGATTGTGAGTGACTAA
CTGTTAACTCTATAAAATCCTGGTCATGAGCCATGTTCAGCCATGAAACTATGCGATGATGACCAAGAAACCTCTTTGGCTTAAAATCTCTTTCTGCATC
ACAGTTCACGCTGTCTGGGGTACTTTCGCTAGTTAGGCTTAAATCATGAAAGAAAAAAAATTTGTATGCTTTACAACACATGGATTTGCTTCACATGAAG
AAATGTGTTTAGGTGTCATGTTTAAAGCTGTATTTTAATTTGTAAAAAACATTATTTTAACTTAGGTGCTAATGAGAGAAATTTAACAACTTATATATGG
CTGCATAGCAGTTAGTTAGTACTCCTCTAAGTAAGCAGTTTAAGGAAAACAGTGATGATTTCTAGTGTCATTAGTTCTCAAAGTCAAATACAGTAATTAT
ACTAATTCTGTATGTTTTTCTTTATATGCAAAAATGTCCATAAGAAAGATAAATTTCTTTCCATATTGATATAGATTTGTCTTGGTTCCTTCTGTTGTGA
TGCAGAATGACAGAATCACCGTTTTTGCCGCGCGAGAGGCTCTTTAAGCAGCAGCAGTATTTTCAGAACTTGACCAAGCACACGTATCTGAAAGGGCGTT
ATGATGTGGTCACCTCCGTTGCCATTCCCCTCGCTCTTGCCGCCTCCAGCTTGTTTATGATAGTGAGTCTGGGGTTCTTTTAATTGATTCCTGCGTTGCT
TGTTTTCTCTGGTCTTGTTTACGTTCAGACAGTGACATGTTTCTTGTTTTATAAACAGGGCCGTGGGGTGTACAACATGTCTCATGGAGTCGGGAAAAAG
GAGTGAACGACATGGTTTCCTCTCATTTCAGTACTTCAGCATAGGGGTGATAGCTTCAAGGCTTCCTATGGTGTCTTTTAAGTTGCACAAATAAATACTG
TTGAAGTTAACTCTTGTTATATTACTGTTGGTAACTGTGGATTTCTGATTTAAGCAAGCTGTTGTCAAGATGATGGTAGTATTGGAATATCAGTTTGTTT
ACAGTATCTATTAATTTCTACATTCTTACCTCACCTTTTTCTCCCTTTCTCAGCAGTATTCATATAGCCTTGTAGGGCTCATGGTATATACTGTGTTGTT
TGTATGCAGCAAGTCCATGAACAGTTTCAGGCTGGTGTTGGTAGCCTAATCTGCATGTTTTTGTTCTGGAGCACTTTAGTTTGTGTGATCTTGCCTATTC
ATGTCAAATTCAGTTAAATCTCCAACCGAGTGGCATCTGATACTTCATATAGTCTTACATTGCCAATAGGAGTCCGGAGGGAAAAAAAAGGACACCAATC
CATAATTCATACTACAACAGTTTGGTTACACATGATTTTATTTGGAACCAAAGATTAGAATTATGGAGGGGGCAATGTCCAAGTGAATCAGCATAGGCTG
CCGTATGAAATTGTTAGAAAACAGCTGCAGAAATGCAAATTTCATAAAACAAACTACTAGTACTGTTTGTTCATTGGTCTTATCCAAAACTTAGCCACTG
CAACAAGTTCTTGACCCTTAGCACAATCATATTGTGCATGCACTTGTTTATTGCAAAGAATGGTGCGTAGGGAACACGCATGATTTTTGAATTGCTGGCA
CATAATTTTATCATTAGAAACTGGAATGCAACATGTACCCTTTGTCATGGTTTCTTTCCGAGACATTGCACTGTTTTTTTTAATCCTATCATTATCATAA
TGCCAAGAACTGGTCACCAACCAGCAATTTGCATCATGGTTAGTTGAGCTGTCCCCATGTATCAATAGGTGCATTGTATTGGTCCGAAATATAAATGCAG
TGGATGCAAACCTATCTCATGGCCGTCAACAAAAGAAATCAAAAGGGAAATGCACCATCTTATATCTCCAGTTTATATGAACAGATTGGATAAGATCATA
AGATCAAGTGGTTTATATTATTTTGAGGAATATAACATGGATTCATCCTAATCACTCGTCTAGGCAGTATGTGTATTCATGATGGATATGGTACTATACT
ACGGAGTTTTTTCTTCACAAAATAACCTGTTATTTTGACCTCCAACCAAACACGAATTATACCAAAAATTGGGTTATTTCATCTATAGTACAACTCTATT
ATAAACATGCAGTAAATTATCCTACACATATACCAAAATTCAAGTGTAATAATCCTAATACACAGACTTAAAAAACAAACTATTTCCTTTTTAAGAAAAG
GAAAACCATTTTTTTAACGGAAGGAAAACAAATTCGGGTCAAGGCGGAAGCCAGCGCGCCACCCCACGTCAGCAAATACGGAGGCGCGGGGTTGACGGCG
TCACCCGGTCCTAACGGCGACCAACAAACCAGCCAGAAGAAATTACAGTAAAAAAAAAGTAAATTGCACTTTGATCCACCTTTTATTACCTAAGTCTCAA
TTTGGATCACCCTTAAACCTATCTTTTCAATTTGGGCCGGGTTGTGGTTTGGACTACCATGAACAACTTTTCGTCATGTCTAACTTCCCTTTCAGCAAAC
ATATGAACCATATATAGAGGAGATCGGCCGTATACTAGAGCTGATGTGTTTAAGGTCGTTGATTGCACGAGAAAAAAAAATCCAAATCGCAACAATAGCA
AATTTATCTGGTTCAAAGTGAAAAGATATGTTTAAAGGTAGTCCAAAGTAAAACTTATAGATAATAAAATGTGGTCCAAAGCGTAATTCACTCAAAAAAA
ATCAACGAGACGTGTACCAAACGGAGACAAACGGCATCTTCTCGAAATTTCCCAACCGCTCGCTCGCCCGCCTCGTCTTCCCGGAAACCGCGGTGGTTTC
AGCGTGGCGGATTCTCCAAGCAGACGGAGACGTCACGGCACGGGACTCCTCCCACCACCCAACCGCCATAAATACCAGCCCCCTCATCTCCTCTCCTCGC
ATCAGCTCCACCCCCGAAAAATTTCTCCCCAATCTCGCGAGGCTCTCGTCGTCGAATCGAATCCTCTCGCGTCCTCAAGGTACGCTGCTTCTCCTCTCCT
CGCTTCGTTTCGATTCGATTTCGGACGGGTGAGGTTGTTTTGTTGCTAGATCCGATTGGTGGTTAGGGTTGTCGATGTGATTATCGTGAGATGTTTAGGG
GTTGTAGATCTGATGGTTGTGATTTGGGCACGGTTGGTTCGATAGGTGGAATCGTGGTTAGGTTTTGGGATTGGATGTTGGTTCTGATGATTGGGGGGAA
TTTTTACGGTTAGATGAATTGTTGGATGATTCGATTGGGGAAATCGGTGTAGATCTGTTGGGGAATTGTGGAACTAGTCATGCCTGAGTGATTGGTGCGA
TTTGTAGCGTGTTCCATCTTGTAGGCCTTGTTGCGAGCATGTTCAGATCTACTGTTCCGCTCTTGATTGAGTTATTGGTGCCATGGGTTGGTGCAAACAC
AGGCTTTAATATGTTATATCTGTTTTGTGTTTGATGTAGATCTGTAGGGTAGTTCTTCTTAGACATGGTTCAATTATGTAGCTTGTGCGTTTCGATTTGA
TTTCATATGTTCACAGATTAGATAATGATGAACTCTTTTAATTAATTGTCAATGGTAAATAGGAAGTCTTGTCGCTATATCTGTCATAATGATCTCATGT
TACTATCTGCCAGTAATTTATGCTAAGAACTATATTAGAATATCATGTTACAATCTGTAGTAATATCATGTTACAATCTGTAGTTCATCTATATAATCTA
TTGTGGTAATTTCTTTTTACTATCTGTGTGAAGATTATTGCCACTAGTTCATTCTACTTATTTCTGAAGTTCAGGATACGTGTGCTGTTACTACCTATCT
GAATACATGTGTGATGTGCCTGTTACTATCTTTTTGAATACATGTATGTTCTGTTGGAATATGTTTGCTGTTTGATCCGTTGTTGTGTCCTTAATCTTGT
GCTAGTTCTTACCCTATCTGTTTGGTGATTATTTCTTGCAGATGCAGATCTTTGTGAAGACATTGACCGGCAAGACTATCACCCTCGAGGTGGAGTCCTC
TGACACCATCGATAATGTCAAGGCTAAGATCCAAGATAAGGAGGGCATCCCCCCGGACCAGCAGCGTCTCATCTTCGCTGGCAAGCAGCTGGAGGATGGC
AGGACCCTTGCTGACTACAACATCCAGAAGGAGTCGACCCTTCACCTTGTCCTCCGCCTCCGTGGTGGCATGCAGATCTTTGTCAAGACTCTGACCGGCA
AGACTATCACCCTTGAGGTGGAGTCTTCTGACACCATCGACAACGTCAAGGCCAAGATCCAGGACAAAGAGGGCATCCCCCCAGACCAGCAGCGTCTCAT
CTTCGCCGGCAAGCAGCTGGAGGATGGCAGGACCCTTGCTGACTACAACATCCAGAAGGAGTCCACCCTCCACCTTGTCCTCCGCCTCCGTGGTGGCATG
CAGATCTTTGTCAAGACACTGACCGGCAAGACCATCACCCTCGAGGTGGAATCTTCTGACACCATCGACAACGTCAAGGCCAAGATCCAGGACAAGGAGG
GCATTCCCCCGGACCAGCAGCGTCTCATCTTTGCCGGCAAGCAGCTTGAGGACGGCAGGACCCTTGCTGACTACAACATCCAGAAGGAGTCAACGCTTCA
CCTTGTCCTCCGTCTCAGGGGAGGCATGCAAATCTTCGTGAAGACTCTGACCGGCAAGACCATCACCCTCGAGGTGGAGTCTTCTGATACCATCGACAAT
GTCAAGGCCAAGATCCAGGACAAGGAGGGCATTCCCCCGGACCAGCAGCGCCTCATCTTTGCTGGCAAGCAGCTGGAGGATGGCAGGACCCTTGCTGACT
ACAACATCCAGAAGGAGTCCACCCTCCACCTTGTGCTCCGCCTTCGTGGTGGTATGCAGATCTTTGTCAAGACCCTCACAGGCAAGACCATCACCCTGGA
GGTTGAGAGCTCGGACACCATCGACAACGTCAAGGCCAAGATCCAGGACAAGGAGGGCATCCCCCCAGACCAGCAGCGTCTCATCTTCGCCGGCAAGCAG
CTCGAGGATGGCCGCACCCTCGCCGACTACAACATCCAGAAGGAGTCTACCCTCCACCTGGTGCTTCGTCTCCGTGGTGGTATGCAGATCTTCGTGAAGA
CCTTGACTGGGAAGACCATCACTTTGGAGGTTGAGAGCTCCGAC
β-tubulin (LOC_Os01g59150)
CAAGCATATGGTCATGTATGTATACCTGCAAAAATCACCAGATTTATGGTGCTCTCCATCTCATTTTTCTGCTATTATACAACATAACGATATGTAACAT
ATCTGCCGGCTGTCTCGCTGGGCCTGATGATCTTCACAACCTGTCCTCGTCTGAGGCCATAGTACCTTGCAATAGGGTCCGTAATTTGTATTCTTGGAAG
CTATTTGTCCCATCACATTCAGAAAAGAAATTAGTTACATACTATTAATACTGCGTATTGCTAGCAACATACTGACAAATGCAGAGCGCACCATGCATGC
AAGTTAAAAGAACCAAGAAAATACTATGGACCAATGGATGTACCGGTTACTAGGCAAAGTTAATGGACTATTGTTCTTGCACCTTTCCAATGGGCATGGA
TCAGCTTTCTTTAGAGAAAAAATGTAGAAAGAGGACAGAAATGTGTTATGGAAAGATCCTTTTCTGACTTCATATGTATTTATGCCTATTTAGTGTTATG
TGATTTTTCCTATATGTATTTATCCCTACACATTGCTATTGATTCGAATTCCTATAAAACAGAGTAAAAGCATTGCGCTAATCTAAATTGTAATCTTTAT
TATCTTACAAGTACAAAAGACATTCAGTTTTGTCCCAAAAAATGAAATGAAAAAAATATGCCTACCTGATCAGGTAATAATATCCATCACTTCCGTTATC
TAAAAAATGCAGTAACATCCACTATAAATGCAATGGCCATAGGGCAACATATTGCAGTTAATGGAGCCGAAAATTAACAAAGAAGTCAGCAATTGTCTAC
ATGAAATGGTTGAGGTCAAATCTATCATTTTCTTTACAAATAAATGTATAAAAACTTTAGTGGTTACAAAAAACTCCTTTTTTTTGTCCCCGAAATTGCT
ATGTTAGGAAAGCACGTAAATGGTTGGTTCCTCTGATACCAAAAGCATATTATAAAGTTGCAAGTCCACAAGTGGCAATACCTGAGTTTCCTTTAGAGTG
TACCGCTCCAATAATGTCTTCTTTTCCTCATTGTTAAGCACTTGATGTTCAGGAACGAGAACATGTTCCTTGATATTTATAAGCAATTCGGCTTCCTAAA
AAAAAACAGAATATAGGCAGCATATCATGTAGCCATTTAGGTGAAATGCCAGTGCTCATTGGGGAAAAAAGAATAGGATTGTTGAACTGAATAGAGGCAA
TAGCTTCTTGTTGTTCAGGACTAACCTGGAAAATTTCCAAGTGGATCTTTGGCTCTAATTCTTGAAGAAATGACCTTGCAAATGGAGTGAGGTTCTGTTG
AAGAACCAATACCGCTCTGGAGACGTTCTCAGCTTTCATCATCTCGACGTACTTCTTTATGTGTTTCATTCCCACCTTGTCATCGTTAGGGAAGAAAACG
TATATCTGATTCCGAAAAGAAAAAATAACTACTTAAGCGGTAAGTCATAACCTGTCGAAAAGGAATAGCGAAGTAGCAACCACTCCGCAGTATCGCCACA
TGAAGTTCTGCAGTCTTCTATGGTTTGAGTTCAGAGAGACAGAGACTCTGTCACTGAGCTATATATACAGGTGACAGTTCAACTTTGGCAACACGAAGTG
TCACTCTTTCATCCTACTAGAAAACAGCAAGCAATTCAGCATTGCAGCGATCGGTATTGCTAGCTGCGTTGACGCGGCACGCTTCAAGCAGTTTCACAAG
ACGCTGCCAAGAACAATCAAAACTTTTCTTCTTCACTGGCTAGTGATTGCTAAGCATGTACTAGCTATTACCGGGAGACGAGCTTGACAAAGAGTAGCAG
GGAAGCTTACAAGCAGCAACCGCGTACGGATACACAAGTAATTCGTCTGCCACAATGGTCAACGCTCGATTGACTGCAGATGCGAACTCGAGCCGATCCA
CCACGTGCAAAAAAAAAAAAAAAAAAACACACACACACACAATCGACTAATCGAGCCAGCTACCAATCCGAATCTAAGAAGTCGATCAACGCAGGAGGGA
AGGGATGCCGGCCGATCCCGAATTCCCCGATCGATCCACAAGAAAAACAGAGAGAGCTAGCTGCTGGGCTTGATCGATCTTGCGTAGCTAGCTTGCGGAT
GGATGGATCGATCGGGCGAAGTGGGGGTGAGGATGCATATGGCTCACCTGGTCGGAGGGATCGTTCTTCTTGTACTTGTTGATGAGGAGGTCCTCGCGGT
GGAAGGACTCGCCGTACTTGCGGAGGAAGTCGCGGCGGCCCATGGCGAGCTCGTGCTCCACCACCAGGTACCCTCTGTCCCGCAGCATCTGCATCACCGT
CCGCCGGATCCGCACCAGCCGCCCCACCATCACCTCCTCCGTCACGAGCCCCGCCGACATCTCGATCTCCCGGTCTCCGCTGCTAGGCGATAGCTTCCTT
CCGCCTCGCTTTCCCTTGCTTGCGAGTGCGAGAGCTAGAGCTCAAGTTGGAGTGGAGAGGGGAGGGGGACGACGGGCACGTGCGAGTGGAGTTGGGTGCG
GATATGCGTGTGGAACGTGCGGCGCAAGCCGCCGCGGTGGATGACGCGTGGGCCCCCGCAGCCAGGCGGGAAACGTCATTGGCGGGCTTTGTCACATTGG
GCCTTGTAGTACAGATCTTGGGCCGGCCTTTTTCCAAACTCTAACATGAGTAGCAACGAAGACAAAAAAGGAAAAGAAAGAAAGAATGGATCACCTACAA
GACACAAAATGATTGGACAAAGTACCAGAACCGTCTCTTCCTCTTGTTGAGAGAACCTTAATCAAAGCAAATTGCTCGCTTAGTTGCGAGGACATTTTCG
TAGATTTGTTTTGGCCAATTGCAATCATCAACGCCACCCTGTGCTGTGTGCTCCACGGTTTGTTGCGCAATAGAATCAACAATATATTACTCCTCCTACA
AGTAGCCATTCCCAACAGTAACGTTTATCTGCCTATCGATCGATCCACCGATCTGATCTCAACCTACGCCCCGCTGGCAAAGAGATTCTCCACAACGACA
TCCTGTCCATTCCAAAAAAGAAGGGCATGTTCACTTTGATGTAAAAAAAACCTTACCAAATTTTAACATTACCAAAATTTTGACAACTTACTAAAATTTT
GGCAGGATTTCTTATATAGTTACCAAAATTTGACAGTAAACTAAATATAGCCACTTTTTTTTAACAACTTTACTAAAATTTAGTAAGGTTGAAAATGACA
TCAAAGTGAACAGGCCCGAAACGAAACGGAGAGAAACACACACCAGCTCGTACACTGCAGTTACAGCGGCAAAGTGGAGCGTAAGTAAACAGCTTGAAAG
CAACAAGAAGTGAGGCTGCTACTCCTGCAGCTAGTACTAGATCCGATCTCCTTCCTCCTCATCACTGCTTGTACCGTTGTTGCAGGAAGAGAAGAAGAGT
ATAGAAGGGGTGACGCCAGCGGGCACGTGCCCCACACGTGCGGTCCCCGAGAAAGCCGAGCGAGGTGGGCGAGGCGAGAGAGGTCACATGTCCCTGTCCC
CCCGGGCCCACTTTCTGTTTCCCAGCTCGAGCCGTGAGGTGGACGCCTTGGACTGGCCCTCGCACCAAACCAGGCACCCCACGTCCCCACCCCACCAATA
ATGCTCGTGCCCGACCCACCCATGATGACCCCGACGCCGCACCGCATCTGAACCCAAACCCACGTGGGGCCAGACCAGCAACGCAGCTCTGGCCCACCTC
GCCCCGCACCGCACGTCCCCCACCTCACTGACATGTGGGGGCAACGACGCGTTGTGCCCCACCTGTCAGTGGGTTGTGGGTGTGGTTGGTCGGCCAGCGC
TGGAGCCAGTTGCACACCGACAGGCGGGGGCCAGCGAAGCGAAATATCCGGGGGGCAGTTTGGGCAGTTCGCCGCAACGGGGGGAGTTTTGAAAATTACT
CAAGGGGGAGAGATCTGGGCCGTCCGTTCCCAGGATGGGTTGGAGGGAGGAAACGTGGGCCGTCGGATGCCAGCCGCTGGCTGCGCCGCCTACGGCTATT
TAATGCAGATCTTTGTGAAGACATTGACCGGCAAGACTATCACCCTCGAGGTGGAGTCCTCTGACACCATCGATAATGTCAAGGCTAAGATCCAAGATAA
GGAGGGCATCCCCCCGGACCAGCAGCGTCTCATCTTCGCTGGCAAGCAGCTGGAGGATGGCAGGACCCTTGCTGACTACAACATCCAGAAGGAGTCGACC
CTTCACCTTGTCCTCCGCCTCCGTGGTGGCATGCAGATCTTTGTCAAGACTCTGACCGGCAAGACTATCACCCTTGAGGTGGAGTCTTCTGACACCATCG
ACAACGTCAAGGCCAAGATCCAGGACAAAGAGGGCATCCCCCCAGACCAGCAGCGTCTCATCTTCGCCGGCAAGCAGCTGGAGGATGGCAGGACCCTTGC
TGACTACAACATCCAGAAGGAGTCCACCCTCCACCTTGTCCTCCGCCTCCGTGGTGGCATGCAGATCTTTGTCAAGACACTGACCGGCAAGACCATCACC
CTCGAGGTGGAATCTTCTGACACCATCGACAACGTCAAGGCCAAGATCCAGGACAAGGAGGGCATTCCCCCGGACCAGCAGCGTCTCATCTTTGCCGGCA
AGCAGCTTGAGGACGGCAGGACCCTTGCTGACTACAACATCCAGAAGGAGTCAACGCTTCACCTTGTCCTCCGTCTCAGGGGAGGCATGCAAATCTTCGT
GAAGACTCTGACCGGCAAGACCATCACCCTCGAGGTGGAGTCTTCTGATACCATCGACAATGTCAAGGCCAAGATCCAGGACAAGGAGGGCATTCCCCCG
GACCAGCAGCGCCTCATCTTTGCTGGCAAGCAGCTGGAGGATGGCAGGACCCTTGCTGACTACAACATCCAGAAGGAGTCCACCCTCCACCTTGTGCTCC
GCCTTCGTGGTGGTATGCAGATCTTTGTCAAGACCCTCACAGGCAAGACCATCACCCTGGAGGTTGAGAGCTCGGACACCATCGACAACGTCAAGGCCAA
GATCCAGGACAAGGAGGGCATCCCCCCAGACCAGCAGCGTCTCATCTTCGCCGGCAAGCAGCTCGAGGATGGCCGCACCCTCGCCGACTACAACATCCAG
AAGGAGTCTACCCTCCACCTGGTGCTTCGTCTCCGTGGTGGTATGCAGATCTTCGTGAAGACCTTGACTGGGAAGACCATCACTTTGGAGGTTGAGAGCT
CCGACACCATTGATAATGTGAAGGCCAAGATCCAGGACAAGGAGGGGATTCCCCCAGACCAGCAGCGTCTGATCTTCGCTGGCAAGCAGCTGGAGGATGG
ACGCACCCTCGCCGACTACAACATCCAGAAGGAGTCCACCCTCCACCTGGTGCTCCGCCTCCGTGGTGGTCAGTAATCAGCCAGTTTGGTGGAGCTGCCG
ATGTGCCTGGTCGTCCCGAGCCTCTGTTCGTCAAGTATTTGTGGTGCTGATGTCTACTTGTGTCTGGTTTAATGGACCATCGAGTCCGTATGATATGTTA
GTTTTATGAAACAGTTTCCTGTGGGACAGCAGTATGCTTTATGAATAAGTTGGATTTGAACCTAAATATGTGCTCAATTTGCTCATTTGCATCTCATTCC
TGTTGATGTTTTATCTGAGTTGCAAGTTTGAAAATGCTGCATATTCTTATTAAATCGTCATTTACTTTTATCTTAATGAGCTTTGCAATGGCCTATGGGA
TATAAAAGATTATTCTGGAGGGAAGTGATGCTGGAAGGACTATGCTGTCCTGATTTATATTTGGAGCCACTATGAGCATTTGGGCTTTCTTTTCAGAACG
CTGTAGGCGTGTGTTGAAATCTTTGCGACATTCAATTTGATATATGATTCGAGGTAATTGGGCTTTAATTTGTCATCTCATGTAACATCTTTTTGTTTCT
TCGCTGCTTGATTTCTCTATTTCGTAGCATTGGAAGATAATAGTAGAATGATGATATACTCCAATACTTGCAATTTCAAAACCGTTAGAAAGAAAGGAAA
ATCAC

## Sheet: Random sequence
Random sequence（chromosome 10 14644109-14710988）
ATTAAGGCCCCGTTTAGTTCGCGAAATGAAAATTTTTAGGTGTCACATCGGACGTTTGAC
CGGATGTCGGAAGGAGTTTTCAGACACGAATGAAAAAACTAATTTCATAACTCGTCTCGA
AACCGCGAGATGAATCTTTTGAGCCTAATTAATCCGTCATTAGCACATGTGGGTTACTGT
AGCACTTATGGCTAATCATGGACTAATTAGGCTCAAAAGATTCGTCTCGCAATTTCCCCC
CTAACTGTGCAATTAGTTTTTCTTTTTATCTATATTTAATGCTTCATGCATATGTTCAAA
GATTCGATGTGATGTTTTTGGGAAAAACTTTTTGAAAACTAAACAGGGCCTTAAGTGTTA
TTCCCTTTGCAGATCTGCTTTATAGCAAAAGGCTGCACCAAAATCTGAAGGTACTTTGAC
CCAAAAGACAGATTGAAAAGGAAATATTGTTGTATGGACGATTTAGTTGACAACCCATTT
AAAATAAAACATATAAAATTATATATTAATAAAAATTATGTTTACATACACTGTAATCGA
TTACAACCGTCAATCAAATTTAAGTGAGCAATCTATCTATCTATCTATCTATCTATCTAT
CTATCTTCTATTATATACTAAAAGTCCATTAATCTTCCTATAAACGCTCCTAAGCCGCCA
TGTGGCGCTCCTATAGATCGCCACGTAGCATTTTATAATTTCACCGTTAATTTTTATTTA
AATTGGTGGACCTATTATTTTAGACCATTAAATTAGATCTATTTGCTTAGATGCATGCCT
TTTATACCGGGAAAAAAAATTACCGTCGGTACGTATTTGGAAAAAAAAACTAAAGGTACG
TTTAGGTGCTGTTCCTTTAAAAAAACGAACGTACTTAGTAGTTACGTACGATAAAAAACT
ATAAAACAGAAAAAGGAAACTGTTCACTTGAAAAAATAACAAAAAAATATAAATATATAT
ATAGACCCCAAAAAAAGAAAAGAGCCTTTGAATATTTTTTTAATATGTTTATTGATGTTT
TCCTATTAATAATATTTTCATTTATTATCACATATTTATGTACATAGGTAGAAAAAAATA
GACAGTGATCTTTTTAAAATATGATTTTCTGTACAATAAAAATAAAATTTATTCCACAAA
TATGATCACGTGGCGTTCCTACATGTACTCTTACCGCCACATGGCACTTTATAATTTAGA
TGTCAATTTTTATTTAAAATGATGGACCTATTTTATAGATTATTAGTCTTAGTTTCATGG
GTATACGAGAGAAATTGTTTACCGATGTTCGATTGAAACAAAACAAAGAAAGAAATATAC
GTGCATATGATAATAAATCTATAAAGCCCAAAAAAATACATATATAAGAGTACGTAAGTA
CGATAAAAAAAACCATCAAACAAAAAAAAACTTTAGATATTGTTCACTTGAAAAAAGGTA
CGTACTTATGTAGGGGTGAAAAGAAAAGCTATAAGACCCTTAAAAAATATATATACGTCG
GTAGAAAAAAAAATAGACGGTCTTTTTAAACTAGGATTTTCTATACTATAAAAACAAAAT
TTATTACTCCACAAATATGATCATGTGGTGTTTCTACAAGCACTCTTAGACCGCCACATG
GCACTTTATAATTTTGCTGTCAACTTTCATTTGAAATAATGGACCCATTATTTTAAATCA
TTAGATTAGCCCGCTTCCTCTTAATCCCCTGCATATACGAGAGAAACTGTGTACCGGATA
TTCACAAAGAAACATATGTACATACGATAATAAAGCTATAAATCCCAAAAAAAATACATA
TATAAGTTGGTACAACCTTCAAAAAAAAATATAGATGTTCTTCAGAATAGGATTTTCTAT
ACTATAAAATAAAATTTATTACTCTAAAGATAAATATGCAGGTTAAACTATATTAATATA
AAAACAAACTAAATGCATTTAAACACCCATTTTTAAAAATTATTTTCAATTATATAGTCA
ACTTATAATAAGGTGTATTCAAATGTTGATGACTTATCATAGTTATATTATAGTGCTAAA
TACATTACAACACATGGAGCCGACATATAATAATTTAATTCAAAACACTTTTCAAATAAT
TTGTGTGACATATAATAGTTAATTCTATGATAATGTTTGAAATAATATCACATTATATTT
TATGGTCAAATATCATTTGATAATTATATAACACTAACTGAAATCTACATGCATGAAAAT
GAAACAACGTTATGTTTTGTCAATTATATCTGACTTTATTTTAATTTTTGTGAGATTAAG
ATTCTTAATTTTTTTGGATTTTTCAGAATTATTTGATAGGTATGCACAGGCAATGATCAT
GCTACAATACAACTCCTTAATCCATCACAAAAAATATGGTCATTTACATTTTTTTTGCCA
AATAGGTTTGGTAACAAATGAACAATCTTATAACATGTCCATAAAACTACTCATGATATA
TTTTCTTACACTTGAGAAATTATAATATGTTCAGCATAAGTGATAATTGATAAATGTACG
CCAAACAGCCCACTGATGTAACTATAACTGCACTTCAACAAATTAATTATTATAAATAAT
TTTGAGAAAATAAATACATTTAGAATTAGTAAAGGTGTCTCATACAAAACATAAAGAAAC
TATTTTTTATGGGAATAAATGAAGAACTATTTTCATCACATCATATTCTCTTTGTTTCCA
TGAAGGGCACCGAGCATGAATAACAGAACTTGCTATGCTACCACAAGTATAGCAGGGGGC
ACACATATGGTTGAGTTGAAGCAAGCCCAGAGGAGGCCACCATTGATAAGAGTGCTCAAC
TTTCCTACTTATCAATGCAATCTTCTTTTAAGGGTGCCGATAACTAACTATGATTAATTA
AAATTATGCTCCACACTAACTGTGAGAGGCACGACTATGTCGACTCATGCTTGAAGGCAG
CGGATAAATAAAGCTTTGATGGTTCCACCCATTAGAGGGGCATTCATGCCTATTTCTTAA
TGACGTTATCCTATTAACCAATAGGTTAATAAAAGCGGTAGTTTTAGAATATTTATTAAT
AGGTTTAGAAATAAGTGTTGAGATAAATATTTAGGTATGTAGTGGAAATAAATGTCTTAT
GTATTAATGGCGTATTAAGTTTATTTGGTGGTACAAATTAAGTTCCATTTATTAAAAAGA
TATATACCTTTTAAGAAAAATGATAATAAATAATGGTGATAATAGGCAAGTTTACATGTA
ACCCGGATAAAAGTGATTTTTTAAATCTAAGAGACATTCTTATCATTTATATTAAAGTTT
ATGATCTATTTCACAATATAGATTTTTGTTATTATGAGATAAAATCTATAATTTTTTAAA
TCTATTTGATGAGATATGACTTAATTCTAATAGCATTATTTCTATAAACAAAACAATAAA
TAAGATGCCCGCGCATTTGCGCGAGCTTTTTTCTAGTTTCCATAAAAAGGCTAGCGCCAA
TCTTAGAACAGTTATGGCCCATAACTGCCACGCGGTGTTCTTTTCCACCTCCATCTGTCA
CCAATTCCATCTTTTCCCCACTCATTACGAGCATGATCTTTAAGCCGCTAATATAATTTT
AGAAAAAAAGTCTATGAAGAAGTTTCTTAAAAACTAAAAGGAAAATTCAAGCTTTTTAAT
AGTTAATACTCCACTTAATATTTAGTGTTTTCTCTGGTAGGCAAACAGCTTAATGACCCA
AACATTGAAACGAACATGACCTCTTATATCAATGTAAAATAGTGAATATCCACGCATTGC
CATAAGAAATTTAATAATACTTACAATAAAGTAATAAAAATATATAAACTCTTAATGTCT
AAAACAATACCCATCCGTTCATTTTTTATCGTCATATTTGGCTTGTACAACGATACCAAG
ATAAACATCAATTAGCACTATCAACATTTCATATCCTTGCATGGCTAATGGACTGCCCAA
TTAAGCCCCGTTCGATCTCCCCAACTCAAGACAAATTTTTATGGCACACAAAACAAGCAA
CATCATTAGCACTTGATTAATTAAGCATTAAATATTATAACTTTGAAAAATGTATTTATT
TATTTTTTAAAACAACTTCTATATAGAAATATTTTTAAAATAATACACCATTTATCAGTT
TAAAAAGTGTGCTAACGAAAAACGAGAAAGTTAAATTTTAAAGTTAAAGAATAGAACAGT
GCCTTAGTTGTGATTGCATTAAATGTTTGATCAAATTTCTGCCAATGGAGCTGCAAGGCA
TGCATGCAACGTAGCGTACGAAACATTTCTGTCACAACCCCACCTAATATGACAGCTAAA
TATGGATTTTTGTTTTTTGAAAATATGATGATCAAAGGGAGTAATATTTTAAGGTCTATA
GGAGTTAGGCTGTGTTCGGAGGAGGGGGTTGGGAACCCCTCCTCCCCGGCACGCAAAACA
AAGTTCGGTTTATTGCATAATTAATTAAATATTAACTAATTTTTTTTGAAAAATATATTA
ATATGATTTTTTAAAACAATTTTCATATAGAAAGTTTTTTATAAATAACACTGTTTAGCA
ATTTGAAAAGCGTGCACGCGAAAAATGAGATAGATGGTTTAGGAAAATGGGGGAAGAACA
CAGCCTTAGTATGAGTTCGTTTCTTATGTTCCCAACCTCCACGGCTCCACTTTCTCATTT
CCCGTGCGCATAACTTTCCGAACTACTAAGCGGTGTGTTTTTTAAGTAAATGCTTAATTA
ATCATGTGTTAATTCGTTGCTCTATTTTATGTGCGGATTAGGGGTTTTCAACCCCTCTAA
AAGAACACAGTAGGTCTAGTTTTTTTTTTCAACTCCACACGTTAACTTCCTGGTTTTCCG
TTAGTATGCTTTTCAAACTGTTAAAAGGTACATTTTTGATAAAAAATTTCTACATAGAAG
TTGTTTAAAAAACCAAATAAATATATTTTTTAAATTTATAATAGTTAATACTTAATTAAT
CATATGATAATGAGGTTTCTCATTACGTCCAACAAAAATCTATCTCCAAAACGCCACATC
GAACGAGGCATCAATGATTATGATCGAGCATGAGAAAGGTCCAATGGTTAGTATTATTTC
AAGGTGAATGTGGCTCGATATATGTTGATATTTACAGTGATAAGAACTGCACTGTAAAAT
CACATGACATGTGGGGTTGTGATCAAAGCATGAGAGAAATTCAAAGGTGAATTAATACAT
ATTAACTTTTTGGGTCCGACAATAAAATATGTATAGATAGGGTTGTAATTACATGAATAC
GGCAAATATTTTCAGTGTAACATAGACTTATTTTTCTAAATGGGCCTCTTAAGCGGCCCC
ATGCGAAAATACATTTTTATAAGCGGACCTCTTAAATACCCACCTACAAGTCTGACCTCA
CTCCTGTTCTCCCACTCAACATCTTCAAAAAGAAAAAATTAAGTGTTCATCCTTATCTTC
CTCACCTTCTCTCCCTCACATCTTCTACTCATATTATGTCTCACTCCCTATCCTCCACCC
CTCTCATTTCTAACCTCTTATCTCTCCCTCGACTTCCTTTCCCGAGGAGTGGCCAGCGGG
TAGTAGCGAGGACCTTGTGTGAGCGCGAGCAGGGTTGAGTATGTCTAGAGGTGGCCTCAT
GTGGAGTGGCAGACGACGGGCTCAAGCGGAGCCGCAACGGACTGGGCATTACCGGGCTCA
GCAACAACAATGGCGACAGCGACTACGGTGCCATAATGGGTGGATCCACCGCCATCGGCC
CTACGATAGGCAGATCTGGTGGATATGTGCCGCCACCGTCATTGGGGTACGGAGGGGCAG
TGATGGAGGCACAAGGAGGGGTGATGGTGGTGATGAGCTACGGGGACTCGGCGACGGTGA
CCACGATCGGTGGCAGACTGTGGCAACAACGTCACCGGCGGATGGAAGCTTAGCTAAGGT
TTTGTGTTTCGATTTTTTTTGGGATATTTTTTCTGTTTTTTATTTTCACAGGCAAACAAC
ATAAGCACCCGCCCACGAAAATTTGATTTTCGCGTGCAGATGAGCCACCCACATGAAAAA
CTAACGATTTTGCATACACCTCCGGGTAGACGGACGGCTCAACCACCACATGTAAAATTA
GGTTTTGATCGCATGAAAAAAATACTACTTTTAGTAATGAAAGACAACACGTTAAGAGCG
ACAAAAATTTATAGGAATTAAACTAGAACCCTTAGAAATGATGGTACGTATGTATGACAT
TAGGGCCCCTTTGAATCAAAGGATTTATGGAGGAATTTTATATTTCTATAGGAAATTTTT
CTATTTGGTCCTTTGATTCAAAGAATTAGAGTTTTTCAATTCCTATACAATTCATTGCAT
ATAGGTTTTGAAGGAAACTTAGCGAGAGGTCCAACCTTTTGGAAAAATTTCTTTGAGTTC
ACCTCTCTTATCCGATTCCTGCGTTTTTTTCCTGCAGCCCAATTAAACAAGTATTCATGT
GTTTTTTCAGTGTTTTGCAATGCTATGTTTTACACTTATATTTCTGTCAATCCTATATTT
TTCCTATTTCTTCCTTTTTTTTTTCTAATCCTGCGGTTTAAAGGGCGTGCCCTGCGGTAC
GTTCGTAGCACTGTGGGATTTGTCGCGGCGTAGGTTGTCACGTAGGAATAGGATTTAGGA
AAAGGATGCTTGGTCCGTAGAGCCACTAAAATTGTACTGCAAAAAAAATCTATACTTAGC
TTACCACGCTGTGAAATACTATATCACGGCTATGTATTTAGAGTAAATTTTTTTTCGAAA
AATATCATCAGAAGCCTATCAACAAATAATATTTAAAAGAACTCTTAAATGTAAATAAGG
ACCACACGCATGACCCATGTATAGATTCTTTTTTTACACAAAACCACACGCATAGTGAGT
ACGGCCCATGACGCAGAAGAACTGCGGTACGTTGCCCATCAAGGGCCCAACAAAAAGGGG
CTGGAAAAGAGAAACAAATTGTGGGCCACATCGAACGGCCCAGGTATGGGCTACTACAAT
AGGAAAAAGTCCATTCTAGGTCTCGATGTCAACCGCAAAATTCTATGTCGAGCGTCCCTC
CAAGTTACCACCCCTACCCAGTTATTGAAAAAAAGAGAGTTCATTCCTCAATTCCCCATC
CCATCCCACCTAAATTCGCATGTCTCCCAACCAAACAAAACAATTAATAGCCTCATCCCT
CTAAACTCCTAATCCCTCCTAAAAACTCCCTCCAACCAAACGGTCTGTTAACTCTCGTGC
TTGTAGTTGCAGAGGGTTGACGATGGCGGAGAAGGTAGTGATAGTGGAACGAAAACCATA
TATTTCATGTATATCCTCATAGCAATATAAACGCCACGTTAAATGTAAACAGGGTCAAAA
AGCCATTTCGGTCAAAATCGCTGTCAACACCATTTATCCAGGGCCATGGAGAAAGAGGCT
CGACTGACATGTGGGTAAACCATTTTCTTTTTATGACTGACATGCGAGCTTAATTGATTT
TTTTTTGTCTTGTTGTATATTAGTGTGTGTAGAAGTCATATGGGATGAAGAACAAGTCAA
CACACCACATATACCCTAAAAATCGATGGGCCATAAAATATGTATACACAAAACCACCAT
TTAAAATCGCTAAGGACTAGATTTACACTAGTTTTGATGATTGACGAACGCTCTGTTTTG
CTATTCACGAGCACAAATGAAACTCAACCTATATGAGGGATGTAAAGTGGACTTTCTCCA
CTCCAAAACGATCAGATATGGCCCGAGCATCGTTTGACTTTACAAAACCTAGCAAGCTCA
GGAAAAGGGCCCAGAGGATATTGGCCAGTCTCATGCTGCAATAAGCCAATAACAGCCTTT
GAATTCATGCCTTGCGCTTTCAAATTTGGATTTCGAACAGCATTCCAAATTAATTAACTA
TAATTTGATATTACTTAATTCTCTATTAAACGGGTAAAGCGGACACTAGTACTGGTGCTA
ATGCAAGATTCCACAACCCATTATTATTATGAGGCACATAATTTGTGGACGATTGTTCTT
GTGTGCCGCCTCCAAATTTTCATCCGTGAAGAATCCATCCTTCGATTACTGAACAAAAGG
AGCCATGAAACTGAATTGTCGATTTCCAACTCCGAATGACAAGTGTTCTTTTTTTTCTAC
ATATCCTTTTCCGTATACTTTTCCTACCATATTTTCAGTCGGAATCGGATCGAATTGACA
AATCGTCAAGAGACGAAAAAGACGACAACAGCAACACTGAAGTCCTATAACCCAAAAATG
TATGGTAGTCTCAAAAATTGAGCATGGCAAAAGGAAAAAAGAAGAACAGCAACAAAAGAA
AAAAAAAAGTTGGAAAAAGAAAGAAGCTTTGGCAACTTTTGGTGCTAGTGCAACATCAAA
TGAAGGACCACCCTAAGATTCTCTCCTATCAAGCTAGTGTAACTTTCAGTTTACCTAATC
GTGAGGAACTTAATCGGATACCTATCCTTCTTTCTCCTTGATTGCAATTTGCAACCCCTA
CAATTTAATTTGTTCTTTGTGCCAAATGATTGAGCATTTGGACTTATTAGCAGGTAATAT
ATATGCTTATATAAATTCGACCTACAGACAAGGATGTGATAAGTATTGTTAGATGCACAC
ATGGCTAGTTTGCTTTGCACGGTAACAATTATTTCGAATTCATGGGGGAGAAAAGACAAA
GTTAATTCTAAATCCAATAATCCTAAAATATAATTGCAATGGAAACGTGAGTACGATTAA
ATCAACAAATCTCTTATAAAAATTCAACAAAATCAACACAAGAGTTCCTTTATTTGAAAA
ATAATTGATTGGATTGTGGGTGCATGTGTGTGCTCTTAGCCATGGGTTGTCATACCTGTA
CTATCATTAGTTTGGACATAACCTAAGATATTTGTTTGTGTGTGTATGTGTGTCCCCTAA
CGCCTTTGGCCACTGATAGCAAGTTGGTTGATTGGAGGTCTCAACTAAAGCAACATAATT
AGGAGTAAACTATGCATGATTCCTCCTAGGGTGCTACTCCTAATTGCTGATTAATCGTAT
CCGAAACCCATAGATTAGTAGTCTCATCAGCAAAAGCATGTGATAGCTCATCGACTCAAC
CAACTGAACAACAAGGCCAGTGGACTGTTGTTTACTGAACTGATGCTGCTAGCTAACCAA
TCCTTGATATTTGTTTAATTAGTTGTAATCATGGAAGGTTTGTTTGTTTAGTGATTTCTA
GAAAAATTCTGTCCCTGGTTTTCTGTCCATGTGCATGTAACTGGTAGATAGATCCAACTG
AGAGGATGTCATTATCCTGTTCTCTCCACCAGTTCTGAATGCCCCACATCTCGTTTTAAT
TAATTTGGATGGTTTTTATGATCCTACTCATGGTTGCCACAAATTCTGCAGAATGCCCCT
CCTTTGGCCTTCAAATGTGCAAACTTCATATGAAACGAAGCCTTTAAATTAAGTGGGGCT
TTATTGGAATATATGGATTATCTGCAACGTTTCTTTTCCCTCATTAATTCAAGCGATAGT
TGATCATTCTAATATCCTTACAGGGAGTGTGCCCATAGAGACAATCTAGAGCTAATGATC
TCCTATGACACAACACCTCTTGGGAAACGTGTCCTTGGTTCATTTTATTTTGTTATAAAG
ATTTAATTTAATTTATAGAATCCAACTATTCCATGTAGGATTTGAAAGAAACCATTCGTC
TGCAAAAAATTGTCTCATCGATCGTGAGAATGAACTCTCTTGCTGGCACACCCAATTAAG
GTATGCTCGCAAACTGTTTTCAATTGTTTTGAAAGCTCACTTTGAAAATTAACCCACAGG
CGGTGCAATTTTTTCGTGATGAAAAATAAACAAAGAAGGGAGAATGTTTAGCCTCTACAG
TTTAAGCTTACAACATATATGGGAGAATTGTACATTCCCATTGAATTTTTGAAACAAGTA
TACTTAGGAAAGTTTCTCCGTGCATACCGATCGATCCATCATCGGACGTCACAATCTAGC
TGCCGTGTTATCTTTGATCAATCCAGTGATCAATGCCTATTTAGAAAAGGACCCAATGTA
AGGATTGACAGCGGCCCGACGACTCCGAGTAGCTGCAGCGCTGTACATATAACTTGTATT
GTGTACTTGTCTGAACTCTAAACAATTGATTCATTGATGCCCTACGTTTTCTTTACTTTA
TTCTTTTACTAGGATTACATGGCATTGCTATATACTACTTCATTTATGTACGACACCGTT
AACTTTTCGTATAACGTTTGAACATTCGTCTTATTAAAAAATTAGTATAAATATGTAAAG
GTCGTATAAGTTAAGATTATACTTTTTCTACAAAATATTGATAAATTATTTTCTGTGTTA
AAATCAATACCATTGTTGTTTAACTTCTTCTTTAAAACATTTGGGTATGTTTAGTTCACG
TCAAAATTAGAAGTTTAGTTGAAATTGTAACGATGTGACGAAAAAGTTGGAAGTGTGTGT
AAAAAAGTTTTGATGTAATAGAAAAGTTAGAAGTTTGAAAAAATAGTTTGGAACTAAACT
CGGCAAAAAAAAAACTAACTTTTGTACACACGAATGTGAAGATAAGGTACTGAAACAACA
CATCACACCCTGGTTAGGACGGGAGTAAACGGAGGAGCTGTGAATTTTGGCGTGCAATAA
AACGGGAGCAACAGCGTTTGGCAGCAGAAGCAGTAGTAGTACACGGTGCAGCGCAGTAGT
AATAAACACTGCTGCTGCTGGCCCGCCATGGAGCGGCGGAGTGAGGAGTAAAAACAGTGG
TCAGGCGAGGGCGAGGCGAGCGGTCACCGGCGACGCGACACATCGGGCCCGCCGCTCACG
TACCCCACGCGTCGTACTCCTCGCTCCTTGCCCGTGATCATCTCATCGCCTCTCCCGTAC
TTGTACGGCAGCGATTTACAGCCCGGGATTCCGGGAAGGGCGTACTACTTTCTTCGTTCT
ATAAAAAAATAAATTTTGGAACTGAATAAGACAAAATACAGTATGACGAATGTGGTCAGA
TGTATGTATAGATTCAGTACTGGTTGATTTTTGATGGGACAAAGAGAGTAGTACTAGTAG
ATGTTGAGACCTCTTTAATTAATCACATGAATGAAAAATAGAGAAATAGAAAAAACATGG
TATTTTGGTAGAAATGTAAGTGTAAAATAGATAACCGTAGAACACAGAAAAACATAGAAA
TGTTGATTAGGCCCTATGAAGAACACTGGAATTTGAGAAGCGGTAAAAACTCAAAGAATT
CTTTTAAGGAGCTTTTAGCTCATGTTAATTTTTTTCTAAAACTTTTATGGGAATAGGTAA
TATATTAGAATTCTATAGTATTCATTTCTTTAATTCAAAGGGACATATAGGAAAAGTTAC
TATAGTAATGAAATCCTCAAAAATTCATATGAATTTCCTTTGAATCAAAGGGGCCTGATT
TGGAGGAAAAGATAAAAAAAATTGAAGGATTTTAACTCTATAGTAGAAAAATATTCTATG
AAGGTTTTTGAAACAAAGAATTGAATCATATCTTATTCTTTAAATTCCTATGGAACGGAC
AATCATATAGATAGTTTGAAGGAAATTTAGCAAGAACTTCAACCTCCTAGAAATTTTCTC
TTGAGTCTATCTATCATTATTCGTGCGTTCCAATCAAACGGTTATTTTTGTTTGTTATAT
TTGCAATCATTTATTTTGCACTTGCATTTCTATTAAAATATTGGTTTTTCTATTTCCGTG
AATCAAAAGGGCCCCTCCGCCTCATACTAGCTGTATTTTTTCTCATTTTTCAGTTCCTTT
CTAATACTTCGATCCAAAATAAAGCAACTCATGATGAGATGAGATATATCATGGTATAAC
GAATATGGATAGGATATATCCTAATATAATGAATCTAGACATTGTCCAGATTCGTTATAT
TACGATATATCTCATCTCATCCTAGATCGTTTTATTTCAAAACGGAGGGAGTACTACGGT
TGTTCACCCTAAAAATCTTCTTGTACTCTATGCGAGATGAGTAGTAGGTTGTCATGTGTA
AAATTTATTTTGGGATGAAGTGAGTAAAATGTTAAAATAAGATTTGGGCAAAAAGGGTCT
ATAATTCCATCTTTCTTTTCATATCATTTTCCCCTATCAGTCTTCAATGGAAAAAAAAAA
GAGCTCACCCTTCATTACGTATTATAAAACGTTTCGAGTTTGTACTTAATAAAGTTTATA
GAGAAATGTAACATTTTAAACACAAAGCAGATATGCTATATTTAATGATGGATTTAATAA
AACTAATTTTATGTTGTAGAAATTGTAATTTTTCTCTAAAAAGCTTGGCATTATCCATCT
GTCTGACTCCCTAGAATTGGCACAGTCCAAACTCCACAGAGAATCCTCTAGAACAAGATT
GTCCTACTGGATAAACAAATGGCAATTAATTATCAAACCTACAGGTCCATCCTCTAATCC
AACCCAACCAACCTCTGCAGATAATCTTTTCATGCAGATTTGGTTTTAAGTTTTTGGCAC
ACAAAACGAACAGAAAGAACTAAAGAAAATAAAAATCCTATATCTGCCACTTGCCCTTGT
CTCCCTTGCAACAACCGGCACCTGGTTGCTTCCACTGTACAACCACCTTGAATTTTAGTA
GTATTAAAACTCTATTCTTAACTTTTTAAGAGAGATGATGGAGAATATCTTTTCCTTTTT
TTTCACCACATAAAGCATATTCCTTTTAGGTGATAAGACAGCCACTTACCTTGAATTATT
AGTGGGGGGAAACACTCCGTTAGTAATTTATTGATCGTGAGAGGATTCAGTTTTTTTTTT
CTTTTTTCTTTTTGGCTATAACTTCTATTACATCCTTTTCTGAATGATAAATATATGTAT
GGTCAACAGTTTGAAATCTTCCCTTGTTAGTAATATATTTTGACCAAATGAAAACTAATA
CTCCCTCCGGGTTGATAATACTTATCATTTTGGATAAGGGCACGGTTTCAAAAAAAACAA
CTTTGACCATTATTTTCTATTATAATATGTAAAAAAGTGTTAACAAATATATTATTTTAT
TAAAGTACTTTTTAAGACGAATCTATACATATAATCACTATATTTGAAAGACAAATATTT
TAAAAATGATTTATAATCAAAGATTCTAAAATTTAATCTCACCCTTTTCTAAAACGACAA
GTATTATTATTTCGGAGGGAGTAATATGATAATATCCATGTGTTTATCTTGCGTCTATTG
CTCTTCGTCGTTATCTAAAACTGTTCTCTTTTTTAAATTAAAAAAAGAAACCAAGACTAG
AGACTGTTCTAGAAACTGAGAGAAAGACCACAAACCAGCTTGACTTCGAGCCATACTACT
GTAAAGTTTACACGAATCACTTCAATTTAAGTAGATTATTATATCCAGGAAGCCAAACAA
AAAAATCAAGCCTTTTTTTAACGAAGGCGTGAATTTGTCTGAAAAGATTCAGACTCAAGA
GGTTTTAAATGGGAAGCATACCCTCCAATTCGGTCTTCCTCCAAACATTATATACAAATC
TTTGTACATAATATAAGTGCTCATTTCCAAACAGTTCATAAAACATGTATATATTAAACA
TATAATCCTACAAAATATTGCACAATTCTAATTTGTGGGGATCAAAACTCAAAATCCAAA
TCAAAATCAAAAGCTCCGTGTATGATGTACTCATCTCTCGCCTCAACTTGTCTGCTGGGC
AACATTTTGCTTACAAAAATGAAAACAAACAGGAGCCTAATGGCCATAATCTCACCATAC
TATCATGATCAAGCTTCTAGCTAGTACTACTACTTATGAAATATTATAGGCTTAATTTGG
GACCAAAAGTGGATGCTAACCTGATCTGATCCTAACCAAAAGATTTCTTCTTTTTTTTTG
TACTTCTTGTTTTCTCCTAATACTAAAACTACACTACATATTGCTGTCTCCATTTCGCGT
AATACATACTCTTCTCACTCCCCAAAATACTCGAGATTCCCCAAAAAAAAGTGTTAAAAT
CGAAGAAATTTAACTTTGCATTTAGGCCCTCCTGAAGGTTGAAAATTCCAAGCGGCACCT
CTTGTTTACGCGGCGGCGGGGGCTTCCTCTCCAGCGACCTCGGCCGCGGCGGCGGAGGCG
GAGGCCTCGTCGGGCGGCGCTGGCTCGCGGTCGTAGGGGGACAGCCACTTGGCGCGCATG
TACTCGGGCTTGCGCCATGGCGGGAGGTGGAGGCCGCGCTTCCTGAGGCTGGCGCGCGCG
GCGTCGGCGGAGGCGGCGACGAGGAGGCGGAGGCGGTCGTCCTTGCCGACGAACACCGCG
GGGAGGCGCTGCAGCAGCGCGCGGTAGGCCTTGGTGGGGCGGGCGACCTCGAAGGCGGAG
CGGAAGTCGACGTCGACCAGGACGCGCTCGCGCGCGCCGCGGTCGGAGGCCGGCGGGAGG
AGCACGTCGACGTAGGCGTGCTCGCCGGCGGGGTGGGTGGGGGACTTGTCCCAGCGGGAG
ACGCACACGGCGGCGTCGTGCCCCGCCGCGCGGAGCGACGCCGCCACCAGGCCGAGGAGC
TCCCGCCTCCTTGCCCCGCCCGCCCGGTGCCGCTCCACGTGGCCGCAGACGTCGGCGAGG
AGGTTGCGCTCCCGGAGCGTGGCGCAGTGCACGAGCCCCTGCACGACACGCGGCGAGGTC
AGTGTCCTTGCACGCCATGGCGCGGCCACCGGAGAAAAGTAAAATAAAAGACCACAAGTC
GTTCTCCTCCTCCTCGCCCACCCCACCTACCTTGATCGTCTCGGCGACGTCGGAGGACGC
GGCGGCGTCGTCCTCGTCGTCGTCGTCGTCGGAGCTCCCGCCGCCATGGAAGCAGTTGCA
GCGCCGCGCGCCATGGCCGCCAGCCCGCTCGACAGCCGCGCCCACGCCGCTCCCGTCCTC
CAAGAAGCTGCGCACCATGCCATCCAGGCACACGGAGCTCGGCTCCACCTCATCCTTCTC
CCCCCCGCCCACCGCCACAATCCGCTCGGCGGGGGAGACGCGCAGCAGCTGGCGATCGAA
CAGCCGCTTCAGCATCGACCTCGCCGGCGCCGGGGACGGATCGGGGGCGGCGGCGGCCCT
CATACCAGCACAAGAAAATGGAGACGAGGGCGCGGGGGAGTAATCACCGGGAGACGCGAT
CCTGGGAGGCGGCGATTGACGGGGACATGGCCGGAGACGGCGGGCGGCGGCGGCGGCGGA
GGGTGGCGATGATTCGATCGGAGGTTAGGGTTTTTTGATCTTTTTTGGGGGTGTTTTTTT
GTTGTGGAATTTTGGGGGAAGAGGACGAGGAGAAGGGACCGGGTTTTAAAGGAGTATAGG
AGCGGGGGACGCTGACGTGGCAGGAATGGCATCGTGGCATCCGACGTGGACGTTCTTATC
CGCATGCAGTCTGACATGGCGGTATGGCATCTGACAGGTGGGGTATATACTCCGTAAAAA
AAAACTCAATCTATAGTTGAAATGAGATATTACCTCATCTAATGAATCTGGACGTATTCA
TAGGATTAGGTAGTAGTATATATTCTATCTTGAATTAGATTAGAGTTTTTGGATGGAGAG
GATAAGTTTTTAAGAGTGATTGGTTCACTCTTAGAGTGAGTGTGTTTACTTCACGCTAAA
ATTGGAAGTTTGATTGAAATTAAAACGATGTGATAGAAAAATTGAAAGTTTGTGTGTAGG
AAAATTTTGATGTGATGGAAAAGTTGGAAATTTGAAGGAAAAGTTGGGGACTAAACCAGG
CCTTAGTTACATATAACTTGATGCTTTTTTAGAAAAAAAAATACGGTACTCCAGTAGCAG
CTTGTTTTCTGTACTTTGGCATGTGCAAATTGCAATACCTTCTGTGGTGTTTAAAAAAAA
TAGATGATGGTGTATGGAAAATAGTAATTTCAGTTACTTCTGTATTTAAGATGAATTTGA
CCTTAATTACGCATTAGCCTCTCTTCATTTCAGCCAAAATTTAAAATTAAATTTTAAAAC
TTTATAATTGATTGATTTGTACTTTCTTCATCGTGGTTTATTCTGCAGATTTGCATGTTA
AACCATTGATAATACAAATATAACCATACATTACTTTAGTTTTATCATTCCTTTTCTCGA
CGGCCTATTAACCAAAGCTCGATTCCCCTGAAAAAATAAAGCTCAAACGATCAGATTCAG
GGTGTGTTTAGTCCACGTTAAAATTAAAAGTTTGGTTGAAATTGAAACGATGTGATAGAA
AAGTTAGAAGTTTGTGTGTAGGAAAATTTTTATATGATGGAAAAGTTGGATGTTTGAAGA
AAAACTTCAGATCTAAACTTGGCCTCAACGTGTTATACTTTGTACTGTGGTAGCACTGGT
AGGTCAACAAGCCAGGGTAACTAAGGTCCGCCTATGAATTCAAGCACGATCTTTCCAATG
GACTTTCGCTGGCATTTCACTCAAAGTGAATTTGAATTTAAAGTTTGAGTTTTAACAATA
GATTAGCTATAAGTTTTTACTTTATCTTCTTTAACAGTCGCTAAGGAGAACTAGACAATT
TAGTTCCGAAACAAAAACTTTTTAGTTTTTACTGGGTCACATCGTATGTTTTGCCATATG
TATGGAGTATTAAATATAGATAAAAAAACTAATTACAGAGATTGCGCGTAAATTGTGACA
CCAATCTTTTAAGCCTAATTACGTCATAATTTAACAATATAGTGATACAGTAAACATTTG
CTAAGACATATTAATTAGACTTAATAAATTCGTCTCGCAGTTTACATGTGGAATTTGTAA
TTTGTTTTGTTATTAGACTGCGTTTAATACTTCAAATATGTGTCCATATATCCAATGTTA
CACGCAACAACTTTTCACCAATGAACAAAACAGGGCCTAACAACGAAGCCCCTAAAATCC
TAACATCAAATTCTAGAATTCATCGGACCTGTTCGGTAGCCAGTCCTACAGCTTACGGCT
GCCGCAGCCCGCAGCTGCCTTGTGTTTGTGGCACTATTCCATCTTCAAGCTATGCTATCA
AAGTTTGTCTAATTGTTTCATGTATGTTATCATCACTAGGGCTTCCGCAATTAGCGAAAA
TGTTGGCAAGTTGAACAGACCATGTTTGGTTTACTACCCAAATTTGCCAACTAGACCATG
TTTGGCTTCCACAATAATGTATGTTGCCACAATGGTAGCAAACCAAACCATCCTTATATG
TAACAATTTTCATTTGAAGAAAATTTGCTTGTGAACCAAAAAGGGAAATTGAATTGCAAC
CCACTTTCGTTTCTACCGGATTTTCGTTGATGGAAAGTTTAGTCTTTTGGAACTCATGAT
CAAAATATAAGAACATGAAAAATACAGGATCGGAGTATCCTGGAACTTTACTCCAAATCT
TATCGATTGAGAAAAAAAATGTAGGAATCATCGTATAGATAGAGTACATGAAAAATGCAC
GAATAAGAAAAGAGATATAAAAACAAAATATTTTTTCCAAGAGGTTGGATCTAATATCAA
AATTCCTCCAATATTGCAATGTTTTGAGTCTATCCAAAGAAATTTGATATGATTTCTTTT
ATGGCTATTCCTTTAATTCAAGAGTTAATTTGATCCATGACATTGTGTCGGTGATACGGT
CCGGTGGTATCAAGCTCAGAGGGAGGAGGCTGTCCCTAGTACCCACGCGGCGCTCCCCCG
AGGGGGGTCAGGCCCGAGGTAGGGCGGCGGCCACCCCATCCATGCCAGGGGATTGGGCTG
CCCCTACCCCCTCCGCATGACGCCGCATGTACGGGGTTAGGTGGACGCCCACAACACCGA
CCTAACCGCATTTAAGGCATTTTATGCGGCGTGTAGTGTGCCTGACCAATCTGTGACCGG
TCTGAGACTGGTCGAATGACCGATGTGACCAGGGTAGTGCGCCTGTGCACTGGTTGCATG
TCAGGCGGTGTGCCACCTGGCATCCCTTGTCACGTCATGATGATGAGAGGCTGTTTAGCC
TCTCATCACAGCCGGAGTCAACTCATCTAACCCAACCAGAGCAGGGTTTCTGTTTCTCGA
CACAAGTGAGGACCCAAAAGTCTTCCTCCATTAAATAGTGAATGACATGCGTGTCCCCCG
TGTCAGCCGGATGGAATTGACAGGCCCCACGCCATGGTCGGTGTGTGAATGGCTTCTAAG
GCAAGCAACAAGACGTGCATTTAATGTAATTATCCTCCCTCTCCCCTAGGCAGGTTTCGA
GGCCTATGTGGCAGCCCCTTGAGATATAAAAGGAGGTCCAGGCCTGGTTTGGGGGGGGGG
GAGATCGTTTCTTTGGCTAACTCACGCTTGGTTCTCATTGATTCAAGCGCCTATATTCCT
TGGTCGATCAATCAAGTATAAGAGTAGGGTATTACGCTTCTTAGCGGCCCGAACCTGTAT
AAACCACTTTTGTCTCATTGCTCACGAGGGGCCCTAGGCCCTCTACACCACACATTCCAC
CAAGTTCTTGATTTTCACCCGCTGCCCCTGGTCGAACTAACAAGGAGGGCCTCTCTGCCC
CCCGCTTGAGGAGTTCACCCTCCGACACATTGCAACTTTACCGATTTAGAAAACCACCAT
TACTATTTGCGATATTGGCTGAGTGCCATCGAAATTTTGCAAAATTGAAATCGTGCCATC
GCCGTCACATTTTCCATCCCTTCTGTCTTCTTCCTTCTTCTCCCCGTCGAGGGTCGGCTG
CAAGGAGGCCAACCAGCAAGTTCCGGCGAAGCGAGCAAGGCTAGCGGCGCCAAAGCCTAG
GGAGTGAGAGAGGTCGGAGGCCGGCCAGCGAGCCCCGGAGAAGTGGGCAAGGCCGCCGCT
GCCAAAGCCCAGGGAGTGGGAGAGGTCAACGGCAGAGAGGGATCACGCGGTGAGGACAAC
GTCAGGGACGGCGGAGCAGTAAGCTATGAGGGCAACAGCCGATGCCCATGAAGAACATGG
AGGTGGAGTAGAAAGCGACCCCAGTGGTGACCACCATCACCTCTCCATTAGCGGTGAGGA
GTAGGTGGTGAACATTGCAGTGGCGCCAGGATCCGGTCGATGGCGGCGGAGCCTAGATCT
AGCCTCCTCAGAACTCGTGCGAGGAGGAGGAGGAGGTGATGAATATGCAACGCTTGGATC
TGGCCTCCCAGGGCTCGCGTGAGGAGGAGGTGGTGAAGATGGCGGTGACACCGCCCAGGG
AGCACGCGTGCCTAGATCCAGCTTCTCTAGAGCTGATGCGAGGAGGATGAGGTGAAGAGA
ATATGGCGGGGGCGCTTGGATCCAGCCTCCTCAGAGCACACGCGAGGAGGAGGTGGTGAA
GATGGCGGTGACATCGGCCGAGAAGCACATGCGCTTGGATCCAGTCTTGTCGGAGCTTGC
GCGAGGAGGAGTTGAAGATGCTGGTGGTACTGGCCGGTGAGCATGCCGGGGAGGTGGGGG
AAGGAGCAACAGGCGTGGCGGTGGTTCATCGAAGACCCGCAGGCACGAGTGGCACACGGG
GAGGAGAAGAGACAAAGAGAAGGAAGAAGAAAGAAGATGAAAGGGGAATAGAAAATGTGA
TGGCGATGACGTGGTTTTAATTTTGCAAAATTTCAGTGACACTCAGCCGATATCGTGAAC
AGTAATGGTATTTTTTTTTTTGTAAATTGATAAAGTTGCAATGGTATGGATCGAATTAAC
CCTTAGGCTGTGTTTAGATCCAAAGTTTGGATCCAAACTTTACTTCTTTTCCATCACATC
AACATGTCATACACATACAGCTTTTCAGTCACATCATCTCCAATTTTAACCAAAATCTAA
ACTTTACGCTGAACTAAACACAGCCTTAATTCAAAGGATTTGGGCCGAGTTTAGTTCCAA
ACTTTTTCTTCAAATTTTCAACTTTTCCATCACATCAAAACTTTCCTACACACAAACTTC
TAACTTTTTTGTTACATCGTTCCAATTTCAACCAAACTTCTAGTTTTAACGTAAACTAAA
CACACCCTTCCTCAAAACGTTATTACTTCAACAATCGTTCGTTCCAGAGGATCCCTTGTA
CCGCAATGCAATTCATCATGTTCAATTCAATTCTGTAAACCGAACGGAAAGCCTTATCCG
AATTTGAAACCCACCCTGGCAAACACAAATGCATTCATCACAGTGTGAGCCTCGTGTGCT
GTGCGGTGTAAGATTTATGGTCAGCGCTATGGTACCCCAAAAGATTTGACGTGACTTCGA
GAAATTTGCGCAATTAGTGTAGCAGGTACTGAAATTATGAGGGAGCTGAGCTCACGCACC
GGAAATCGACATCAACTTTGTACTGCTGGTGTACTCCTCCACTCCAACAAAAACATCGCC
AATTAACCATAGTATAATCTCTATTCGGGGACGAGGAGAAAGTCTCTAGTTTCGGTGCGC
ATAATTTTTAAACCGTTAAATGGTCTTCTAATAAAAAATAATTAATACTTAATTATTTAT
CTCGTTTTATGTATTTTCTCGATTTTTTCCTTGTCTCAATCAAAACGTAAATTTGTATAC
TACTTCCCTCTAAAATGAGCCAGTAATATATGGGCTCACTACCAAGCGGGACACACGTCA
GTGAAACAAATCTGAGTTGTTTTTCTACTCCACTCGAGAAAAACCCATCGACAATAAATC
TTGAGATGATCTTTTTGAATATAGTTTAGTAGGATTTGACATATCCTAATACTATAAATT
TAGACAAGTTCACAGTATTAGGATGCGTCACATCCCACTAAAATCCCTTATACTATGGGA
CGGAGGGAGTATATGTGCTCAATCGCTCTCGAAAATTGAAACTGTACAAACAGTGTATTT
CCAGTGAAAGATCATCTAAAATTCTGTTTTTTTTCAAAGAATCTGAAATGTGCCTCATAT
ATTAACTGAAGAGTGGAATTTAATTCTGCACAAAATAGCTCCAAAAGCCTCTATATACTT
ATGTGAATTTGAAATTTAGAAGTGATTTAAAATAAATAAAAAAGAAAAAAAACTAGCAGG
ATACAAGCACCAATTCAATGAAAACGTGCATAACACTTAGGCCTATTTGAAATACAAAAA
TGGCAAAACACACAAATAGAAGAACAAGGGATATTTGAATAACCGTTTGAATAGGCTATA
GAAAAAAACAAAGAAATTAGATGAAATAAATAGACTTCAAATATATTTTTCAAGAAATTG
ACCTCATGGTAACTATTTTTTTTCCAAAATCCTCACACTATGTATTATTCCTAACTTGGA
ATTTTACATTACTTGAAAAGCTACAGTCTTCTCTTCCAAAGGGCCATATAGGAAATTTTC
TTACAGGATGGTACAAAATTCCTGCATAAATCCTTTGTTCCAAAAGGCTATAGTAAAAAT
ATATGCTTTTAAAAAATCCAAAAAATGTGATGTGAGCGTGTGTCACTCCCTCTGTCTCAA
ATATATAGCTACTTTTACCTATAAATCTGAACACCTTCTATACTTGTTCAAATTCATAGC
TTATTTCATAGTTAAGTTAAAGGTAAGCTATATTCTGGAACAAAGAGAGTATTATAAAAA
CGTGTAAAATTCTAAAATGTAAGTCAATTTCATAATGTGGTAAAGCAGTCAAACTTCAGT
AAATAAATAATTTTCTTCCCTATATTTTCTCAACATATATGAATTTCGTATCATCCAAAG
ACATAGTTTTACAGTGTTCATCTACCGATATCTCTCTTGCATTGTAATTTCACATACCAA
AATGTGTATAAAAAGTGGGTGGTGGATGAGGTAATCAGCCTCATCCTTTCGCTTATACTT
ATGCTTATCAGTCAAAATTTAAATTTTTAACCTTAAGCTGATTTTGAGGTTTTTTTCATT
GAAGTTTATTTTGAGGTTTTTTTCATCGAAGTTTATTTTGCAGCCTTTGCTTGTAAATCA
CTAAGAACATGTATATAAAAGTTTTAATCACAAATTACTTTTTGTTTGGAAATATGCCGT
TTCGCTTATTCCACGAATAATCCATCCGATGGGGCCAAATATCTCTATCTAGGCATCCAG
CAATAGTTATACTACATGGTAACAAGCACTTAAAAATATTAAAACTCTCTTCTCTCTCAT
TCTCTATTCCACCTAACCATTATTCTAAATGTGAGTTCCAATTTACTATATACATATTGT
GAAGATAAATTTTGGATATCCTAAGACATACTTCCTCCGTTTTTTAATAGATGACGCCGT
TGACTTTTTCTCACATGTTTGACCATTCGTCTTATTAAAAAATTTTATGCAAATGTATAA
TATATAAATCACACTTAAAGTACTATGAGTGATAAAACAACTCATAAGAAAATAAATTAT
AATTATGTAAATTTTTTAAATAAGATGAATGGTTAAACATATGAGAAAAAGTCAATGGCG
TCATCTATTTAAAAAACGGAGGTAGTATAATATATTTACACTATGTCTTATAGAAAGTAA
CGGAGGGACTGTAATTATGCATTACAAAAATAAGCTTATTACTCTCGGAGTCCACACGAA
TGTGAAATGCCCAACTAGCCACATAAAAGTACTACCCCACTTCTAAGGCAAGCCCAATCA
GTGATGAAAGCTTTCACTCAAGTGATTGCTTGCCACAAAACATGCAGTTGAGACTTGAGA
GTGAGACCAGGGCCAGAGAGAGTGTGGTGTGGCTGGCCACAGCTGAACACCCTCTTTCTA
CAAGTCACCTCAGAAGTCTGGGCCAAGGCACACCTGGTGAGTGCCTGCTTTGCTCTGTCA
CCTTATCCTGACCAAAAGACATCAAACATGTTGCAGCCCATTGCATTGCTTCTAGCAGTA
TCTTGCTGGCTTGTCCAACAATTGTTTGATGGGGTTGCTTGATGCTTCACAACCCTCAGC
TAATCACAACCCTTGGTAACTTACTAGTACTAGCTTGGACCACATTATATGGCTTGATTT
GTAAGATTGCAATTGCAAGTGGCAATTCTCTCTGCATGTTGCTAGTACAAGCCCTTTTTT
AAAACATCCTAAGTATAAATTTATTTATAGTTTATTTGATTGAGAAATATGTATTGATCA
CACAAAATAAGATAATCGGCTGAGAAGCATCTTTGGTGTGCTAACTTGTACGCGTGTAAA
GAGTGTTTTTTAGTAGAAACTAAGAATGTAACCCGCGCATTCATGCGGGCATCTATTATA
AGATGCATTTGAGAAAGTCATAAGAGTGGAAGAATATCAACTGGATTACAGCAGCCATCC
TTGAAAAGTACTATTACTCCACAAATTTTCTTCATTGGAATTACTTAACTAATTTTTTCA
GCTATTTGTTAGCTTTAAACTATATAATATTTAATTTATCTTTGTAAGCTATTATCCATA
ATATTCTTCATTATCTAAAAAGAAAGAAGATAGACTTAGTTTGTTTAGCATACATGTGTA
GCAAATTAAAAGTAAGATGTTTTTTTAATTAAATGTTTAGGGGTTCTCTTTTTTTTTAAC
AAATCTTGGAAAACAATTATTTCTAATAAATGTATTTGACTTGTACGATCAAGTCTACCT
TCTAATTAGTCAACATTGACGCAGTTTGTTACATACTTATATATGAATTATTACTAAAGC
CAGATATACATATCCTTATATATGTAACGGTTAACTACCAATTTAAGTGAAAGTGAAAAC
TGATGATCACATGTTTATTTCCTTGGAGTCTTTCTAATTTGTAAGTCATAACACATGGTG
ACTTAAGTGTGTTATACATGATGTAGAATGATTTAAGATGACTTAATGTTCCATTATTGT
TATTTCTAGGACGATATAATATTTTTATCTTTGTTTTAAAATATTTTTTTATTTTTATTC
AGTATAATATGTGTAATATGCATCTTTGATAATTTAATTATAAGGAAAAATAGTTGAAAA
TAAACTTAAAAAGTTAATACTTAGGAATTATGATAATTTAGCTTTGTAATTATTGATTAT
TTTTATATTAATTTGTTAGTTAAAAGACATGGGAGAAAGGAATTGAATGGGAGAGGAAAG
GAGGGGTGAGCTAGAGGCGATATGGCACATGTGAAAGAGCGTTTATGCTCCTAGTGGGTT
TTGGTTTATTTATGACAAATGATTAAGGGACTAATGCACTTATTGAGTGTATAAGCAAGT
GATTAGTCCAATGAAAAAGCTAGGAAATGGACTTATAGATGGATGAGAATTAAAGAGAAG
ATATTGAAAATGCGGGTATGAAGTGACTACCTATGGCAAGACGGTGAAGCGCAAGCGACG
CTCAGCTGCGATGGACCATGTGGTGGTGAAGGGAAAGCAAGGGGCTTGGCACCGACGAAC
CGAAACCGGTGGTGAAGGGCGAGTGAAAATTGTGTCGTGATGAACCTTGCGAGGCCATTT
GAAGCCATGGATTATACGCATCAATCATTTGAGAAATGGAAGATGAAATGTCAAAGATCA
AGAAGATGAGATCTTCCCGATGATCAAATGACCTTGACGTTGGTAACCCTCCAAGTGAAG
AAATAATATGGTGTGAAGGTACTCCTATTGGTATAACTTTGCCTTTTAAATTTGAGTTTA
GGATACTGTACTATTAAGAGGGATACCACATGCATATAATTGGTTGAATACTAGTGCTCA
AAATGCTTCATCTTTGTGTGAGTTGAAAAACCTAAGCTAAAATTTCAATCCTGAGTTGTT
TCACTTGTCACAACACTTACACTGGGTTTCTTTGCAAGTTTTTCATATTCTCTTGAAGGT
TTTGGACCATATTTTATGTTGGGTTTGATAGCCCACGAAACTAGCTTTCCATAGAGTCCA
AGATCTTCAAAATCGGAGTTCGGAGTAAAAAGTTATTGCATTTTTACTTGAGCAACATCA
GACTATCCGATTTGAAATCAGACTATCCGATGTATCGGACTATTCGATTTTTCACAGAAC
TTTACTCTCTGTCTTTGTTTGAACAATCCTTTCGAGTGAGTTTTTCTAAGTGTCGGAGTA
TCCGATGTTTGAGGATGAAGTTTTTGCTTCTAAAATATCATATACTCCGATTTAACATAA
AATAGTTCGATGTCTCGGAAAGTCCGAAATTTCATGTAACTTCGTTCTCTGTTTCTCGTT
GCCTTGGAGGTTTAAAATATCGGACTATCCAATCTTGTATCGGACTATCCGACGTGGGCT
GAAAGATTCCCCTCCAACGGTCACATTTTGGGGGATCTATATAAACCCCCACCAACCCTT
TTCTAGGGTTGCCCAAACTGATTTCATTCCAATCTTGCTTTGGGTAGAGCTTTGTGCTAA
GTGCTTTGAATTTTTGAGCTCTCTCCCTCTCTATCTCAAATCCCCCTTGTTCTTTGTGAC
TTTGATCTTTGTGTGTGGATTTGGAGTTTGGGAGCCTAGTGTGTGTTTCTTTTGATCTTG
AGCACTAGGATTTGTCCAAGAGTTGTGTGGTGTTTATTACTCTTGGAGGTTAAGGACTCC
TAGACGGCTAGGTGTCGTTCTTGGGCCACCGATCTACGTGTGGTTGGCCAAGAGAAGTTT
GTGAAGGCCGGATCTCGCCTCCGCAAGGAAAGAGATACCCTTAGTGGAAGGAGGAGTGCA
TTTGTGCAACCTCACGAGAATAGGGTTGAAAAAGATCCGGCTCTTTGCGAGCCCCTCAAC
AGAGACTAGAATCCTCTCAAGGATTTGAACTCCGGGAAATACATCGGCGAGTAAACCTCG
GTGATATCCTCACTCTCTTTATCTTCTTATTCCATTGCTTTGTGCTATGCTAATATTGTT
GTTGGTCGAGCTCACCTCTTTGCTTGTGGATTGAATCTAGAGCTCTTAGGTTGTTCTCTT
GTTTGTATTGTTGTTGTGCAGGTCAGATAGTCTGATCTCAGTTCAGACTATCCGATCACA
TAGAACTATCCGACCTGATATTACACAATCAAGATCCTTTCAACATGTGTATATAATAGA
GGAGGGGATGGGATGAGGAGACTTTGTTTCCTTTAAGATAGATCCAATGAGATTGAGTTA
CTAAGATCTAATTATAAAAAATAATAGGTCCACCATATTAGGTGAAATTTGCTAAAGGAA
TATATTACTATTATATTTTTTGGTGCTGTTTTACAAACTGAATGTGTTTTAGCTACTATT
AGTTTATTAAATGTAAATAGAATAACAACTTATTATGAAGTTCTGTACTATGATAAAATC
TATATCATTATATTTTTGCATGTAAAAGTAAAAAAATATAACCCAAAAATGAATATTTCT
TTTAAAGTTGAAATATGATGAATATGGGTCTTAATTTAAATGTAAATTTAATCACAAATA
ATTTGGTTACATATAAATTAGCGTATGACTTAGATGTTATAGTTATTTAATTTTTTCCAT
CAAAAGTTATGCTTCCTAACTAAGGCCCTGTTTGTTTCAGCTTAAGATTATTGTAATCTA
AATTATTAAATTAGATTACTCTAAGCTGACATAAAATAAGCTACGAGTTGTTTGTTTTTC
TAGATTATTAGAGGCATCTAAGGGTAGTGGGTCTTTAGCCACTCAATAATCTGGAAAAAG
CTCCTCTAGAGGAGATTATTGGATTATAGTAATCTGGCTTATAGATTGTAATAATCTAGC
ATAATAATCTACTTGTTTATTTCAGCTTACTCATAATAATGCAGATTATAATAATCCTAA
GCTGAATCAAACAGGGCCTAACTAATATGGCATGGAGAGGGAATAGGAAGAGGAGAATGA
GGGGTGGTGTGTACGTACGTGCATCATCCACGTACAGTCCGTTTGGGGTGGGGCCGTGGG
GTTGAGAGGCGGTTATATATTTTTCCATCTAATCTAACAAATATCTAATAGTTAAAAATA
ATGGTCCACAAGATTAAATGAAATCAACGGTTTAGATATATTGTTTTTCTTAAAACTCTA
ATTTATTGAAGTGCCACATGGTGTCCTAGGAGCGTTTGTAGGAAGTTTAATGGACTTTTA
GTATATAATAGATTTTGTAATCTCACAAATTTGTTCGTGCCATCCATCTGTTATACGTAT
GTTAGAATGGCACAATTACATCTTGAAAAAAAAGTCAGATTTACCAATAAACTATTGTGA
TAATTTAAATTACCCCATGATCTAGACCTAACAATGACTCTACTTCGGCCTTCGCTACTG
TCTCGGTCTTGCCCACTAGGCCACGAGGTCTAACCATTGCAAACTTGCCACCATTTGGGA
TTGACCTCATCATCAAGCTCCTCTCCAACCATTATCCTTTTTTCCCTCACCGAGGTGTGC
CTCTTCTTCAATTTCTACACAATATTTCGCAAATCACACTACCATAGCCGTAACCTTGCT
GTCGAACTCATCTCCTCGATTATGTCGCTCTACAAGGGAAGACCCAGATCTATCATGACT
GCAAATCTCTTGTCAAATCCATCCCCTCCATCATTGGCATTAGCGTCCTCTCCTCTATTC
CTCACTTTCCTTCATAACTATGCACATGCCTAGATGGAAGCGCTAGTAATGGAGGAATCA
CGGCCTGGTGCGATCACAGCCATCCATCGATTCATTGTTGTCCGACATCGGCTAGAGATT
TGGGAGAGGGGGTTGGGGTTAGGGATTTGAGATGGAGACAGAGGAACAGAAGATTGCGGA
ATCAACCTATATTTGGCACACACTACCACGTTGGATTGCCACATGTGCTAGCTTAGGCCA
AAACCATCCAGAGAAATGCTTGAGGAGGCTATTGTACATTGTGAAATGTCGAGGAGTGTC
GAGTGTTTGATGTTGTAGTTCAGGTAACTCGAACTGTCTTTAATAAATAATTTGTACCTT
TTTCCTTATATCTTCTATGTACCTAAAAAACAATAATCCAGCTATTTATCCTGGCTGGTG
CCTGGTAAGTGCATAGTAATACCTTTTGAGGACAGACCATTTTCCATTCTGCTTTATACA
GTCAGCGCTGGTGATTAATCTTTCCAACAATACCTGTCAAAAGATCTTGGAGTCATAAAA
GTCAAATGCAAAAAACTTGTGAACAGTAGCTGCACACTGTGTAACAACTTTATGGCCATG
GTCCAGGGCAACATAGTTCATGTGACTATCAAACCTAACATTTGCCTTTTCTTTTTTCTC
CTTCTTTCCCCAAGCCAATCATTTCTGCCATACCCTGATCAGGTTAACCCCTATCAGCAA
AGCTGTACTAGTACAGTGCTACCTAGCAGAATAGAACCATATCCAATAAACCAGAAAATT
ATTGAGTAAGTTCTCCCCTAATATTCTCTATCTCTTGTGGTGTTGACAGAGAAGGGAGTG
GTCACAGAAATGTGATGTGATTGGTAAACAAAACCAATTTATTAAAAAGGGGAATAGGAT
AGGGAGAGATGCTGCCTGCCTGCTGCTGAAGAAAAAAGGGATATGCTGTTGAAGAGAGAA
GTGAAGGGGCAATACTGATATGGCATGACAGAGACATCACCACCTTATCGTTTAGTATTA
GAGAAATGGGAACAGATCATGTACTGATATGCAACTTTTATTGTATAATAAGTTGAATTA
TTATTATACTACTCCATCTGTTACAACGGCCCTGTTCAGCTGCCACAACAATGAGTAAAT
TATACCCACGGTACAACAACTTGGCGGGTGGATGTGATATAATATAAGAACTTGAGAATT
AAACATTTGAATGCAACAACTTAACAAGTGTGTACGTTCTAGTACAAGAACTTGGCAATT
TAGTATTTTGGTGCATCAACTTAGCTAAGCATATGCTAGGTGAGTTTTTCTCACGATGTC
AATATGCCATTACATAGCAATCCTACGGTATTACCTTATAATATTAAATTTAATCTTTAA
GAATTATCATGCACATCCAATTTAGATATAATTACCTTTAAGAATTTTTGTTTTTTTTCA
CCTTCCTAAATCTCAACTGAAATATAATAATTTTTATATCTAGTTTAATTGACTTTTAGT
TATTAGTTATTATGATAAAAATATAAATATGCTTATATACAAATCCACACTAGTATATTG
TCAAAATAAGTACTTAAAAATTGAATATGTATAAAAAAAGTGCTCCAAATAATTAAGTTG
TCGCATAGCTTCTGAACTTATTATATCAAAATCGTACATATCTTATAAGTTGTTGCATTT
ATGCGATCAACTATGTACTAAATTGCACATATCTGCCAAGTTGTTGCACTAGAACGCTCA
TTTCTTAAGTTCTTGCACCAAATTGTACCCACCTGCCAAGTTGATATACTATGGTTGCAA
TTTACTCAAAAATAATATACTGAGTGAAAATAAGGGCAGCCGAACAGAGCCAAAATAAGT
TTATTTTTCACCCATCCCATACACACCAATACAAAACAAAAAGAGACAATCTATTATATG
CCACTGAGTTTGTCACAGCTCTACGATTTGCCACTGACTTTGTTGCGTTCTATAATATGC
CATTGACTTTTACTTAACCTCTATGATTTACCATTGCCGTCCGCTTAGTCTACGTTAGTA
CTGTACAATTTTATCCAAATGACCAAAATACCCTAAGATAAAAACTTCCAAAATATGGAC
AAAAATTCGAAAATACCATATTATAAACATAAGATTGTAAACATTCAAAATTTGACCAAA
AACTTAAAGTCTTACATTTTAGAATTTTTATCCAAAATTTGAAAGTTTTTGTCTCAGGGG
TATTTTGGTCATTTGGATGAAAGTGTACAGTACTAACGGGGAATAACCGGACGACGATGG
TAAATCATATAGGTTAGCAAAAGTCGATGGCATATTATAGAACGTGACAAAGGTAATGGC
AAATCGTAGACTCATAACAAACTCAGTGGCATCTAATGGGTTATCTTAAACAAAAACTAA
GATACTATCACTATATCAAATAGGAATATAATTATTAGTGATACTTCCTGTTCAGTAGCA
GAGTTTCTTTTACTAGTACGAAACTGAGCCCGTGGTAAAGCGATGATGATACGAGCCCAG
ACTTTGAGCAGATGGCAACATCTCTGGCTAATCCAAGAACAAAGCACCACTTTCAGAGAC
AGATTACTGCACGACGTGGCGTCCTCATTTGCGAGTATTCTGAAGTGTTGTGAAGCTGAA
GCCTGAAGACGATCAAACCAAAGCTTGATGGGACGTGACTGGTAGGTGTCAGGTTGGCGT
CACGGCTCGGGCCCACGGAACTCTGACGTATGGGCCCGAGGGTAACAGTGATGGTTTCAG
AAATTCAGAGGCTGGAGGAGAATCAGGGAGCTCTTTTTTATTTTATTTTTTTCTTTCACT
TCAGTTTTGGTCTTCACTAATCATGGCTTCATCGTCAGATTGTCCCGGGGAGTACTGTTC
ATGTGTGAGTCTGCACTGTAACGGAATGGGTTTTTTCTGTTCTGTTAGGGTGGTAATGGG
TCAGGCCGTTAGGGGCTACGAGTTCTTTCACATCTCATTTTAGTTCTTAAATATTTTTAA
TTCAAAAATCAACTAAATTTCAGCCCTACCTTATAGACGTGGCTCTTAGAGCATCCCAAA
CAGATGCTCCATCCAATCCTCCATCTAAGAAATAGAGGATGGGAGTAAAAAACCAGCCTC
CAGCGGATACGCCATCGGCAACGCCAAAAGTAGCGGATCGCTAAAACATGAGAGAGAAAT
ACCAATTTTGGCGTTCCTCTCTCCTCACGCCAAATCGCAACCGCCGCTCTGGGTTGAGCT
CCCGCCCCCACCCGGAGTTCACAACGGCGGCAAGCAAAGCAGATGGAGGAGGAGATACGG
GGAGGATAAGGCGCAGCTTCGATAAAATTGGCTATCGAAGGAAGAAGGGAGGTAGAGAGG
TGGCACCAACCGGATCTGGGCTAGGGAGGTTATTGGAGAAGAAGCCGCTCGGCAACCCCG
CCGTCTCTGCCGCGGCTACTCCACCCGGTGACCGCCGCACTGCTCCTCTGTCCGCGACCT
TATCGCCTGCGCCGCCGGTCCTCCTCCGCCCGGCGACCGCCCGCAACCCCGCTGTTCCTT
CGCCCGATGACCGCACGTCGCCCCTCCTCGTCCTCCTCATCGGTAGAATAGAAGAGATGA
TGAGGGGTAGAATAGAAGAGAGGAAGATAAATGTAAATGATATAAATGTGATAGTTGAAA
GATACAATAAAATATATATGGATGATGTAGTATGGATGATCTGTTGGAGTGGGAAAAAAT
ATAGAGTGAGAATCTTTTTGGATGAATCTAAATGTGAATATAGGGGATGAAATTTGGATG
AGCTCCTAGGATGCTCTTAGTCCCCTTATATCTTGTTAGATCAAAAGTTGTACCCATTAC
TACTCGTATGCGTGATCAGTTTTTTGCCATAGACCGGTCTTCTGAAGTTTGGGGAGGTGT
CTCTCTTGGTCTTGGTCACAGTCCTCTGATACTTGGAAAATGTATTTGATGGAGTTCTGA
GTGACTACTTATGTTTATCTATTCCATTGTTTTTAAAATAAGAATGTATCTTGAAAGTAG
TTTGAGTGACCAGTAGTATTATATTTACTTACATTGTGTTTGAAGGAACCAAGATGCAAT
GGGAAGTAGGTCGTGGTGGAAGCGTCCTTTACGTATGTGTAGTGCGGTTGTTTGGTTTGT
TACAAATGCTAACCATACAAGAGAATTGGCAATACCGACAGAATGAAACATTCATGCTTG
TTGTTATGAAAAAAAATGTAGTACTAAAACTTTGGCAACAGTGGAATGATCCTGCTTTAT
TGAAAATTTCAGCCTATCTATATTTGGAAGAGTTCATGTTGGCAATTATCCAAACAAGCT
CTTAGTTCAGTGGCGATTGCTAAAAGTGTGCACTTTGGTCTCGCTGTGTTAGGCTTGGCA
GTTGGCACTGCAACAACCCTGCCAAAGTTAACTAGAGCCTTATTATTATTATTATTTTGA
AAGGCCCCTCAAAACCAGGTTGAAAACCCTATCGGGAAGTTCAATTTCCTTGAAATTCCT
GACTGAAACTTCCTATCCTGGACATGAATGAAAGTGTCCTTAAATATTTTGAACTGGTAA
CCTAAGGCCATGTTTAGTTCCCAAAACAAAAATTTTCACGCTGTCATATTGGGTCTGTTT
AGATTATAGCCAAAATAAACCTGACCAAGTTTTGGCAATGCCAAAATTTTGGCAAGATAG
CAATATTGCCAAAATTTTAGCAGGATTTCTTATGTATTAACTAAATTTGGCAACAAAGTA
AACATAGATTTTTTTGGTAACTTAAAAAAATAGTATGGTTGAAAATTGCATCAAAGTGAA
AAAAACCCTTCGAATGTTTGGACATATACATGAAATATTAAATGTAGAAAAAAACCAATT
ACACAGATTGCGTGTAACTTGCGAGACGAGTCTTTTAAGCCTAATTGCGCAATGATTTGA
CAATATGGTGCTACAGTAAACATTTACTAATGATTGATTAATTAGGCTTAATAATTTTAT
CTTGCAATTTTCTGGCGGAATCTGTAATTTGTTTTGTTATTAGACTACATTTAATACTTT
AAAGGTGTGTCTATATATCCGATGCGACATCTAAACCCAAAAAATTTTTTCCAACTAAAG
AAGGACTAAATTCGAATTGCCTGTAGCTCCTTGGAACAAAAAAAAAAGTTGATTTCGTCT
TGAGTTGAAAGCTGGAAGAACTGTATGCTGTTGAAAGTTGTGGCTTGTAGCTGAAAGTTG
GAACTGAGGATGATGCTGCTCAAAGCCAGTAAAGGATGTGGATGGATGGATGGATAGAGG
CATCAAAGATGAGGAAGAAGGGCCAACCACGGCACAAAGATGTACACCACCATCCAGGGA
ATCTATGTACTATTGTTTCATTTTCCAATAATACCTAACTAAGCTGTACAGGAAAAAACA
ATTCTAATTATAAATCTAGGCACGTATATATCTAGATTCATAACTAGAATTGAGCCTTTT
ACGAGACGGATAGGTATATATATATATATATATATATATATATATATATATATATATATA
TATATGTGTGTGTGTGTGTGTGTGTGTGTGTGTGTGTGTGTGTGTGTGTGTGTGTGTGTG
TTTCATAGCAACACCATTTTTTTTATTTACTACACCCTAGGCCTGTTCTGCAGGCGGATG
CTGCAATCAAGGTTTATAATACAACGCGGTTATCACATGCGGTAATCTTCTTAGTTTTTG
AAACCACGGTATACCTTACGGTAATTGTTATATTGTTGGGTGGCGATAACCACATCCTAA
ATGGTTTGTGAACCCTGGCTGCAATTGTAGTTGTGCTTCTGGCTTGGTGTTTGCAGGCTT
TGAGTACCATTCGTATTTGCTGCGGCAGCCAAGTAGCCCAGCAACCGCCTTTGATTTTAA
ATGTAAATTCTTTATCTTTTTTAAAGGTATCCTCAATGTAAGTCATTTTAGAGCTCAGAC
GTTTGTTTTAACTTTTAACTATGATTTCATATTTTCCATGAAAATTTAAATGCTCGTTTT
TCACAGTCAAATGATTTATCTTTATCAATGCAATATGCAGGGTGGCCAAAATCTTTTGAG
TTGTTTTCTTAATTCTTATAATATGTCTATAAAACGACTTAAATTTGGGAAAAGAGAGCG
TAATAGCCCCTGAGGCCCCGATTGAAAATTGTAGTTAATTCGAAAAGAGAAATTAGAGTC
GAAAAATATATAGCAAAAGAAAAAAAAAAGAAAAGGCTAGTCCTTGAAACAGTCCAACAC
TCAAGGGCTTTTGTTTCCTTTTGTTGGATGGGGACTCATCCTAGCCCATCCAACCTTGAA
TAGTCCATTCATTTCCTGACGTGGGCCAGGAAATTGAAAAAAATAGCAGCCCAAACAAAA
TGGGCCTACAAGTTAATGGGCCGAAGTTCCAGCTCATCCAGAAGGCCCAGTTTGTACTGT
CTAATTAATGGGCCGTGTTTTACTGGGTTAACAAGGCCCACGCTCTCTACCCTTCACGTC
TCCCTTAATCTCCCACCCACGCCGCCGCCGCCGCCGCCGAAAATCCTCCTCGAAATTAAT
TCCTCGCCGCGCGGTGGAATTCGAAATTCGCCCAAAACCCCCGCGTCGCCCGCGAAAATT
TCCCTCCAAAACCTCCGCGCGCTCCTCCCAAACCGACATAAATTCTACAGCGAGGAAGGG
GGAGAGAGAGGGAGAGAGAGCGGACGCGAGGCAGCCGAACCACCAACGCGAGCGAGAGAG
GGAGAGGGAGAGGAGGAGGAGGAGCAATGGCGGGGAAGGGAGGGAAGGGGCTGCTCGCGG
CGAAGACGACGGCGGCGAAGGCCGCCGCCGACAAGGACAAGGACCGCAAGAAGGCGCCCG
TCTCCCGCTCCTCCCGCGCCGGGATCCAGGTTCTCTCTCTCCCTTCCCCGACGCGCCTCT
CGCGACGGTTCATCTTTTTCTTGGTTGTTCTCGGCTGCGGTTGCGGAAATCTGGATGGTT
TTAGGCGGTTTCTTGGCTGCGTTTTGGTAGATCTGGTGGTTCCGCGTCGATTCTGTTCTT
AGCTTCGTTAGCAGATTCAATTTCAGACGAGTGCATTAGCAAAACGCTCTAGTTCTTGCC
AGATTTACTGTTCATCTTTGTCGCCTTCGTGAATTCCCCCCAATTTTTCGCGCAAATCCA
CCCCGTGTTGTTCCAGTTCTTTATCCGAAAGCTTCACTAGTTCTTGCACAACTGCGTACT
CACTGATGCTTGTTTTCTTGGGGGCAATGGCGGATGCAGTTCCCGGTGGGGCGTATCCAC
AGGCAGCTGAAGGGGAGGGTGTCGGCGAACGGCCGCGTGGGGGCGACGGCGGCGGTGTAC
ACGGCGGCGATCCTCGAGTACCTGACGGCGGAGGTCCTGGAGCTCGCCGGCAACGCCAGC
AAGGACCTCAAGGTGAAGCGCATCACCCCGCGCCACCTGCAGCTCGCCATCCGCGGGGAC
GAGGAGCTCGACACCCTCATCAAGGGCACCATAGCCGGCGGCGGCGTCATCCCGCACATC
CACAAGTCCCTCATCAACAAGACCGCCAAGGAGTAGGAGAGGCAGCGGCGGCTATGTGTT
CTTGGAAGTTTTCTATGACCTCTCTGCTAGGGGATTAGTGAGAAAAAAATCCCAGTTATC
TTTTCACTAGTAGTCTTAATCATTTAGGACTTGTTGTTATGGTGATTACCTGAATTAGGT
GTTCCTGAATCTGTGTAATGGCTGGCTAAACCTTTGGTAATTTGGTGGTAGGGCTGAAGA
CTTGACTTGCAGCAGCTTGGTGTAGTTGTGATGTGAAACTGCTTATATTTTTCTCTCTGT
TGGGTGACTAGCTAATGCTTGGTTGTTACTTGTTGATGACAATGCTTGCTTGTGATGTTG
TGATGGTTTGCTATCTGACTATCTGAGGCTGCATCTGTTTAAGCTCATTCAGAAGAACTG
GATGTATGGTTTAGTGTCATTTATGATCAGGTTTCAAGAGCTTTGCTACTGCTGTCCAGT
CAAGTTTGTTGATCACTTACTGACCTTTGCTTTTGTAGATGTCATAGTGATTTGATTGAT
TCTGGGACTTGCACTCCAGGATGCATCAGAACAGGTGGTTTTGTGGAATTTCCTTTTTGT
TTATACTATGTGTGGAACATTGGAATTTTATAGGATATCTACAAGAATATTATACTCCAT
CCCATAATATAAGGGATTTGGGGAGGATGTGACGTAGATTCGTTGTCCTAGGATGTATTA
CATTTACTCAAAATCCCTTATCTTATGGGACAGAGGAAGTAGGAAACACTCAATTCTCCT
AGGAAATGGGAGAATTGTGTTCCAAATGGGCCTATTTATGTTCAGCTGTCTTCAATTTTC
ATACTGGTGATAGGCTGATAGCCTAATGTGTTATTGCCTTATTTTTCATTTGTTTCACTT
TGTGTTTGATGTTCTCTGTATGGTTGTTGCACCTGTCAATCCCAGGTAAGTTGTATAGCC
AATCTGTTACAGTACCTGTGAATCTCTGAACTTGCATTTCCAACTGTGTGACAGGCAAGA
TCAGCAACAGTCGTTTGGGAATGTGATGTATTGTTGTGATTTGTTTTATTTTCAAGGAAT
TTTACATCCTATAGGTTGGTGGAAATTGGCTTGGTTCAACAAAAGTTGCCAAGTTAAGAT
CTTTTTAGATGGTTCTTCAGATAATCAGATTAGACCAGTTCATTGTTTTAGATCAGCATG
GACAGGAAATTCAGACTTTTTTTGTGCTCAGTACACAACCTTGTCTTCAGCACTACTATA
AAAAATATGCATCCTAAGTAAATTTACTTAGACTTCATCTACATTACTCTGTCAAAAGCT
TCTCAAAGAATGAACTTTACTTCCCCTTAACTTCTCATTCCCAAGAAACTGCTGGGTAAA
TATGAGAAGGACGTTTAAACTAAACTAGAAGTAATTTTTTGACGGTGTCAGGAGAGAGTT
CTCATTACTGGTTAATCTGAGAAGGACGTGAAAACTAAATTATTCAGGTCAATTTTTTTT
TTTACCGTGCAGTGAGAGAAAGACCTCGCAATGGAAACTTGCAAAGAAGCTAGGAGCAGT
TGCCACCCACACTGCAGAATTTTTCAAAAGTAATGTAAGTAAAATCACAAACAAATGTCT
CTTTAGTTTGGTATAAGCAAAGGCGAAACCCCATTCTCACAGAAAAGGATAGTTCTCTGG
AAGAAACATACAGGAAATTCACTTAACTTTCTTTCTTGTATAACAGGTCTATAGAAACAA
CCTGATCCCAGCGCTGAGCATATCAGCATATGTAATGACCGAATGAACCATGTTTTGAGT
CACAAGCTTGCAATACCTAACGATCCGATTCTCCTGCCGAACATTTGGTAGAAACGTTGT
TACTGAGTGACAGCAAGAACCGCATTTGGGAACAAAAGTTTCTTATCATATTATGTGGGG
GATGTCATTTACACCCTGTTACAACATATACGAAAGTGCAATTTACTCTCTTTTTTGTTG
ACGTGTTGCAACTGGCGATAGAAAGAAGTGGCACTGAAACTTGCAAAGACGGAGCAGCAC
GCTGTAAAATTTTCAAAAAAAGTTGATTCCATATGAACAAAATGTAAGTACATTCACGAG
CCATTGTTTCTTCAGTGTGGTATAAGTTGATTCCATATGAACAAAAGGCGAAACCCATTC
TGACAGAAATGGAGAGTTCTTTGAAGGAAACGTCCAGGAAATTCTGTAACATTCTTTCTG
AGTTCAAGTCTAAAAATAACCTGGTCCTTGCGCTCAGCATCTGGAGCAAACTATCTTTTG
TGACTCATCACAACTTACGATACCTAACTATCCGATCCTCATCTCCTGCCGAACATTGGG
AAGAATCGTTATTTATGAGTGACAACAAGAATTCGGAGTTTGCAACAACCAAAGTTTCTT
GGTTCTGACAACGACTGCCAAAAACACTTACTTGATGCATGCTGCTAGCCTGTTTGAAAT
TCAGGTTTCCATCTGAATCAGATATTCAGAGGCCGGCCTGTGTGTTTAGTTCACACCAAA
ATTAGAAGTTTGATTGAAATTGGAACGATGTGACGGAAAAATCGAAAGTTTGTGTGTGTA
TGAAAGTTTTGATGTAATAGAAAAGTTGGGAGTTTGAATAAAAAGTTTGGAACTAAACTC
GGCCTAAATCATTTGACAGAGCACATATCTGCACTTTGAGGTTAGGGTTGCATTCACATA
ATTCTGCATTTTTCAGATCATGGAAGAGATAGAGCAAATCCCAACTTATTATCATTATGC
ATCGTGAGATACACGTAGCCGCACGCACGCGCCTTGTCCTTTATGAAATTCTGTGTCACA
AATCTGAGTATTGTCAGTTGTCACGCCTGATGACAAAATGGCAAATGGCATATCGTAAAG
CCTTGTTCGTTTAATAACTCCTATGAGAAAGGGATTAGGCGAGAGATTAGACGGACAAGA
CCTAAAAGAGAAAAGATATGAGTAATATTGATGAACCAAACAAATCATATATCATATTAT
ATATGGCAAATAACAAGATGGTATAATATCTCCAAAAGAATGGCCTAAGCTACCGACAAA
AATCCGAAAATATGAACAGTGGTAAGCGTTGATAGTTATGTCGATCTTCTCCTCCTCCTC
CTCGCCGTGATGATCTCGTGGAACGGCCGCTCCGGCACCGGGATGCACTTGACGGCCCAC
CCGATGGGCCACGACACGGCGGCAATGCCGACGCAGGCGCCCCACTGCCCCCACCCCAGC
CTCTCCGTTCCGGCGAACTTGGTCAGCAACTCCACCATCACCACCTGCAGCGCCACCGTG
ACGGCGACGATGCCCAGGAACATCCTGTTCCGGTGCACGCCGGCGAACACGTTCCTCCTC
TCGATCTCCCTCGCGTTGAACTCGTTGAACACCTGGCACAGCACGAACGCGTTGAAGATC
ATCGTCCCGTTCGCCCTCTCGCCGGCGCCGGCGCCGCCGAAGCCGCGGTACTGGAGCGCC
AGCAGCACGGCCACCTGGTACGCCGCCTGCGCCGCCAGGTTGCGCCACATGGCGTTGCTG
ATCAGCGGCGCCGCGCGGCCGATGGGCGGGCGGCGCATCAGCCCCGCCGTCGGCGTGTCC
GTGGCGAGCGCCAGCGCGCCCATGGTGTCCATGATCAGGTTCACCCACAGCAGCTGCACC
GTGGTCAGCGGCATCCTGCCCGTGGTCACCGCCGACACGAAGTTGATGACGAGCGCCGCG
ACGTTGACGGTGAGCTGGAACTGGATGAACTTCTGGATGTTGTTGTACACGCAGCGGCCC
CACCGCGTCGCCGTCACCACCGTGTCGAAGTTGTCGTTGAGGATGACGATGTCGGAGCTC
TCCTTGGCGACCTCGGTGCCCTGGACTCCCATGGAGAGGCCCACGTCGGCTTCTTTCAGC
GCCGGCGCGTCGTTCGTGCCGTCGCCGGTGACGGCCACCACGTGGCCCTTCTGCTTCAGG
CGCTGGACGAGCACCAGCTTGTCGAGTGGCAGCGACCGCGCCATGACGCGGATGTTGTCG
ACGATGGCGAGCTGCTCCTGCTCCGACATGGCGCGGAACTCGTGCCCCTCGATCACGACG
CCGGCGGCGTCGTCGTCGTTGCCGGAGATGATGCCGCATTCCTTGGCGATGGCGCGAGCC
GTGAGGACGTTGTCGCCGGTGACCATCTTGACGGCGATGCCTGCTTTGGTGCAAGCTTCG
ATGGCGGATTTTACCTCTGGTCTGCACGGGTCTTTCAGTCCGACGAAGCCCAGCAATGTC
AGCCCCTCGTCGTCGATCTTGGCGTTGTCGCTGTCGCCGCCGTCGACGACTTGCTTGTAG
GCGAACGCGATGCAGCGGAGGCTCGCCGCCGCCATGTCGTTGATCACCTGCTCGAGCTTC
CTCCTCTGCTCCACGCCGAGCTCGCGCGCGGCGCCGTCTGCGCCGACGTACACGGTGCAC
CTCGCGAGCACCATCTCGGCGGCGCCTTTCCAGTGCGCGGTCACCGCGCCGGTGGCGGCG
TCGCGGAGCATCACGCCGCTGCGCTTCTTGTCGGAGTTGAACGCCTCGACGCGCACCACC
TTGCATTTCCTCTTGAGCGCGTCGGCGTCCATGGGGAGCTCCTCCACCGCCCACGACAGC
AGCGCCTTCTCCGTCGGGCTGCCGGTGATCTCCGGCGGCGACACGTTGTCCGGCTTGTAC
ACGCTGCCCGTGGTGTTCAGCCCGGCGCCCTGGCAGAGCAACCTCACGACGCCGCCGTTC
ACCGCCGCGGCGGATCTTGGCCGGTCGGCGCCGACCCAGAACTCCGTCACCTTCATCTGG
TTCAGCGTCAGCGTCCCGGTCTTGTCGGTGCAGATGGCGGTGACCGAGCCCATCGTCTCG
CACGCCGACAGCCGCCGCACCAGCGCGTTCTCCCTCACCATCCTCTTCATGGAGAAGGCC
AGCGTCAATGTCACGGCGAGCGGGAGGCCCTCGGGGATGGCGACGACGATGATGGTGACG
GCTTGCTGGAAGATGCCGACGAGGCCGCTGAACACGGCGTTGAAGGTGACATTCCTCTTG
TCGAACAGCGCGTTGCCCTGCTCGTCCCTGGTGCTGCCGGTGAAGTGCCTCGCCGTGAGC
ACGGCGAAGACGAGCACCGCGACGGCGATGCCGACCTTGCCGATGCTGGAGGTGAGCCCC
TCGAGGCGCTCCTGGAGCGGCGTCGGGTCGGTGTTCTCCCTGGTGATGGTGCGCATCATC
TCGCCCCACGCCGTGTCCGTCCCGACGGCGGTGACCACCATCTTGCCGTAGCCGTCGACC
ACCTTGACGCCGGAGGCGAGGAAGGGGCTCTTGACGGCGTCGACCTCGACGGGGTGCGGC
TCGCCGGTCATGCTCGACTCGTCGACCTGCAGCGCGTGGCCGTCCAGGAACACGCCGTCG
GCGGGGACGACGTCGCCGATCTTGAGCACCACCACGTCGCCGACGACGACGTCGAATATG
GACACCTCCTGGCGCCGCGCGGCGCGGACGACGCTGACCATGATGTTCTCGGACTCCCGT
GCCAGCTTGTCGAACCGCTTGCCCTGGCTGTGGTTGCTGACGGCGGAGACCGCGGCGACG
AGGAACACGGCGAGGAAGATGCTGACGCCGTCGTACCAGCCGTCCTTGATGCCGTGCTCC
TTGATGCCGAAGGCGAGGGAGACGGCGGCGCAGACGAGGAGCACGATGAGGAAGACGTCG
GCGAGCGCGTCCCACACGTGGCGGAAGAACCCCTTGGGCTTGGGCTTCGGGTAGGTGTTC
GATCCGAACGCCTTCTTGCGGCGCGCCACGTCGGCATCGTCGCCGCGGATGCCGCGCTCC
GCGCCGGACGCCAGCACCGCCGCGACGCCGGCGCCGCCGCCCAGAAGGCGGAAGCAGTCC
TCCCGCTTGTTCTTGACGAGTCCCTTGAACGACTCATCATCTGCGGCGACAGTGAACGCC
ACGGGTGCCTCGCCGTCGCCGCCGGATGAGACGTCCAGCTCGCCTTCGTCGTGCACTTTG
ATCTCGACATAGGAGGGGTTCCGGCGCATGATGCCGGCGGCGGCGGAGAGGACGCCGAGG
CGCAGAAGCCTATGACACCCCCTGATGACGTTGGTGGCTTTCCGCCATTGCTTCTCCGGC
CTCCACGCCTCTCTCGACGTCGACGTCGACGTCGACGGCGAGCACCGCCGCCCGGAGCCG
ATGAAGTAGTCAGCGCACTCCATCCAGTACCCGATCCTGATCGATCAGGCGCTGCCGAAT
CAAGCGACCAACAAAGATGAATGGATCAAACTACTCACAATTTCGAGAAACACAAGCGAT
TACTCTCAAAGAAAATGGTCCAAGGATTTGCTGAATTGGTGCGAAACTGAATTTAATTGG
TGGTGGAAGGATGGATTCCTATATGCCCCCTATATATATCACGGTTTAACAGAAGCTACC
AAGAAGCTGCGAGGAAATCTGTAATGGAAATAACCTCCACTATTATTACTATGTCTGTTA
CAAAGATCAACCGTTTGTGAGTTAAAAATAGAAATTGTTGAACAGAATAAGGTTAGTAAT
TGGGAGGGAAGGTAACCAAGAGAAGTAACTAGAGGTAAATTTACCGTGTGTATTTTATTT
ACCATTTCATACAACCGTGTTTAGTACCATTTCGATCCAAATTATATTTAGCGCATTAAG
AAAGGTAACTACGGGGTTTAAGGGTTTGACCAGAGAGATATCCAAAATTTAATCCCCTAA
ATCTTATTTTAGGAAATCTGTAATGGAAATTTAAAGTATGATAATACCCTTCCCTCACCG
AGATAGTCCATCTTTAAAATCCCATCTTGAAAATCTACTAACATAATCTTTACGCACGGA
TTGAGAACGTAGACTCTCCTAATGTGCAGAACTAAAAAAACTGAAGCTGGGAATTCTAAG
GGATCGTTCGACAGGCCGTCTACAGGGGCTGCGCACAGTGAATGTGGCACTATTCAATTC
ATGTTGGCTGTGGGGCAACCGCGAAAGCATTCAGCATCTGAGCATGGCAACTGTTGGATT
TGATTTATTAGAAATCCTCAATTTTGGGATTAGTATTTTGAGATTCTGTTGGTCATGCAT
TTACATTCTCGGCCAAAACTTACTGGTTTTCGTAAGATATTGACATCTCAATCTCGATTA
GAAATTTAAGGTTTTTTGGGACAAAATCCTATATTCAGATCGAATTGAAAAATACTGTTC
CTGTCATTTTTTCTGAAAAAATACTGGAAAATTTAAAAACAACTATTAATACTATGGTTT
TTGTAAAACTTTTTTTTTTGAGTGGAAAGTTTTTGTAGAACTAAGTGGCATACGTACACG
ATTTTTTTTTTTACAAAAAATGATACTTCCTCCGTTTCACAATGTAAGTCATTCTAGCAT
AATTCATATATATGTCTATATTCATTAGCATCAATATGAATATGTGATATGCTAGAATGA
CTTACATTGTGAAATGGATGGAGTATTGAATATTCTTTTCCATATTATTCCACACTTTCC
TATTGGATTTTGAAGCAACCGATCGAATTTCGAGCAATAAATCCCCTGGTTTATTTTTTT
TAAAACCTTTGCCAGCTTAGCTGGTTTTATATTTCAGAAGATAAGCACTGTACAAATACC
ACCAATGGTGACAAGGGGAAAGACAGGGGGGAGGAGAGCAGAAAAAAGGAAAATTACAAC
AAAGGATGAGAGGTTAAGGCGCTATTCTCGCAAGATATTTTGCCCCACATGCCGACCATG
TATGTATTTCGTCCATTATTCTTGCCGTTAGTTGAGGGATTTGAAGTTCTTTATCTTTGA
AAACTCGCATGTTCCTCTCGCACCAGATTTCCCAACTCAAGAGCATGTGCAGTGACTGCA
TCCCCTTACTTTGACATTTGCTTTGTTGCTTTGTTCTTGATTCCCACCAGTCAACTAGAC
TCTCGTCCGGATTGTGCACCGGGAAGGGTTGGTTGTGGTTCATCCTAGCCATTATTTTGT
CCCAAATTTCTCGCGTGAATGGACAATCCTTTAATAAATGTTGCGCCGTCTCCAAGTTCC
TGTAGTAGAGTTGGCAAAAGTAGTTATTGGGCCATTGTCGGAGTTGCAAGCGGTCGGATG
TCCATATCCTGTTTTGCAGGACAAGCCATGCAAAGTTTTTGCATTTGGATGGCGCCCATG
TCTTCCAAATCAAGGTGGCGGCCCTTGAGTCTTCTCTACTGGCGAATTGGGCTAAATAAG
CCGATTTTGCTGTGTATTTACCGGTATATTTGTCCATCTCCAGATGATGGTGTCTTCAAC
TCCTTCCTCTAGGTTTGTCTCATTATCCCAGATAAGGCGGAACACTACGAAGAATTCTCG
GATCAGTGGCATGGACAGCTCATGCCTAATATCCTCAATCCATTTGTCATTGGTTAACAC
ATCCTGAACCAAGCGTTGCTTTCCTTTAGAGTGGTTGAAAAGCGCTGGCGCTCGGTATTT
CAGCGGCTGGTGGCCAATCCAGTTGGATGTCCAAAATTTTGCCTTCCGCCCATTACCGAT
TGTTACCTTTGTTGCGGCCGCGAAGATTTGCTCATCTAACTCATCGCAGGGGGGTGTTGT
CCCAACCCAAGGTTTGTCAGGGCACTCCCACTCAAACCATAGCCAACGGAGTCTCAAAGC
TCTCGCGAATTTATCAAGGTCCAACACGCCTAGTCCTCCCGTGTTTATTGGGGAGCATAC
TTTTTTCCAATTCACTTTACACTTCCCCCCGCTAATCTCTTGATCGCCGGCCCAGAGGAA
TTTCTTACTAATCTTGTCCATGTCTGTGAGGAACTGTTTAGGCGGCTTTAAAGCGGTAAG
GAAGTAGGTTGGTATGGAGCTGAGAACAGACGTGACTAGCGTCTTCCGCCCTGATTGCTG
GATTAACTTCCTTTTCCATCCCGCTAACCTTGATTGCAACTTGTCCATCACCGGTTGCAA
GTGTATTCTCTTGATGCGGCCTGGGGTGAGCGGCAATCCCAAATATGTTATGGGAAAATT
GCCCCGCTGTCCATTGAAATTTTCCAACACCTCGGACAGGTTCTGCTCTGCGCATTTGAT
GGGCACGACCGAGCTCTTGTGCAGATTCACTTGAAGGCCTGTGGCCTCGCCGAAGAACTT
GAGGATGCTAATCAAGTTGTTGACATCATTCCTGATCAGATTTATAAAGATCGCTGCATC
ATCAGCATATAAGGATATTCTGAACCGTGCTGTTCGGTTTGATAACGGAGATAGAAGCCC
CTCTTGTGTGGCCTTATTGAGTAGTCGTTGAATCGGGTCAATTGCTAGGATGAAGAGGTA
GGGCGAGAGGGGATCACCCTGCCGGAGGCCTCGCCTGTGTGTAGTTGGTTCTCCCGCTAT
CCCATTGAGTAAAATTCTGGATGATGCAGTCGATAGGAGAAGCACAATCCAATTTCTCCA
GCGCTGACTAAAGCCTCTGCACTGCCCCCCTGGTTTATCTCCTCGTGGCATCTTGGACAA
ATTAAACTGATAGAAATTTTTAGGATTTCAAGCCATTTCGATCGAAAACTGATCACCTCT
AATGAAATTTCAATTTTTCACATTCAAATTTTGGTTTCCAAAGTTTGCTCGAAAATTGTT
GAATTTTCTACGAATACTAGGAAATATCCAATCCGTGCAAAATCCTTTATATTTTAGAAC
AGAGTGAGAGTATATATCAATACTTATATATAAAGTAAAATACCAAAAGTTCATCCCCCC
GAGATTTACAGGCATCTTCATTAACATTTGCAGCAAACTAACCGAGTCATTTCACGCGTG
ACCTAGGCATGAACATGTGAAACTGAAACATAGGGACCACAGCGCACGCAGCTTTGCTTT
AGCCGCGGGGTAGCAGCAGCCAGGCAAGCCTCACGCACGCGTAGCAAGGCAGGTGGCTAG
GCAGCACAGTGTATATCCATCCCATCCACGCGGTACGCGCCTTGGCCGCTGCCGTTACGG
CCGCCGCGTGCCTGACAGCGTGCGGGCAAGGGGCGCAGGCGAAGCAAATCGCCAGCGACA
ATATTAGGCCTTGATTAGGCTGGGTTTACTTCACACCAAAATTAAAAATTGTTTGTTTGA
AATTAAAACGATTTGACGGAAAAGTTGAAGGTTTGTATGTGTAGAAAAGTTTTGATGTGA
TGGAAAAATTGGAAGTTTGAAGAATTATTTTGTAACTAAACACAACGTTAGATGATTTTT
TTTTTGCCAAAAACGTCACATCAAATGTTTGGACATATATATGGGGCACTAAATGTGAGA
AAAATATTAATTACATAGTTTACATGAAAATATTAATTGTATAGTTAGTCCATAATTAGC
CATAAGTGCTACAGTAATCCACGTGCGCTAATGATAGATTAATTAGGCTGAATAAATTCG
TCTCATGGTTTACAGGCAATTTATAAAATTAATTTTTTTATTCGTGTCCGAAACTCCTTC
CGACATCCGGTCAAATATCTGATGTGACACCCTAATTTTTTTTTCACGAACTAAATTTCT
GATGTGACCAGAAATTGCATGACCAATGTTTGTATTTTTCTTCAACACTTATTGCAGTGA
AGATCCACGCGGTGGCAGTACGGCAGTGGCAGGGATATGTGTGAACTGAAGCAAACACAG
CTGGGCGCGTGTTAATTTAGTTCAGCGATTTATACGTGCCTTTGCCGGGAAGCTCTAGTA
GGCAGGCAAGCAGCGGCGAGCGGCGAGCGGCGAGCCATATCCCTGCCACCGTTACACGTT
ACGTTCGCGCGCGGCGAGCCATCCGCGTATACCTGAGGGCTAAGCAAACTGCGACGGCGA
AGTCTTTGACTTTTTATGTAGTACTCCAGGTACATATTAGCTGGTGTGTCCCTGTCAACA
GGTGAGCTTTTTGTTGTTACATATGGACGCGGCTGGATCATGCCGCCCGCAGCCGTACGT
ACGCGTCTTGCAAATAATTGTGGTCTGCGCTACGCACCATATTTATATTGATGTTAATTA
ATCTAGATAGGTATATATGTCTAGATCCATTAATATCAATATAAATATGAGAAATATTAG
AATGACTTACATTGTAAAACGGAGAGAGTAATAAATACTTTTATGGATATTTTACCATGC
TTGTCTTATAGCATATACTCCATCCGTTAAAAAAAGACAACCTAATATTAGAACAAATCG
GAATATAAAGTTATATCCAGATTCATTGTGCTAGAATATATTGAACGAGATTAAGGCTTG
GTTTAGTTCTAAACTTTTTCTTTAAACTTCAAACTTTTTCATCACATCAAAACTTTCCTA
CACACGTAAACTTCTAACTTTTCCGTCACATCGTTCCAATTTTAACTAAACTTTCAATTT
TATTGTGAACTAAATATACTTTTTTTTAGATGGAGGAGATTTTTTTTTTGAGACGAAGGA
GCCATGTATGTTTTTAAATCGGACCGGCTATAGACATCCCAATTAGTCATGGATAATTTA
TGGGTTTAACGTACACATCGATCATCTCGTACATATCCATTGTGCCGTACTACCCCGTAC
ACATATTGTCCTTGATTACTTGCTAAAGTTGCATAACGGAGATTTCAATTTGCATGACAA
ATGCCGCCTCGATCGGTTATGTCAACGAGCTTTAAATATCGTTTCATCGTCTTTTGAATT
TAAATATGAACACGCCGTCATATGTAACATATGTCATATCGATCCTGTCCTTTTCCTTGC
AAAACTAACGAAAATAAAAATCATCTTATTTTATTATTGTCTGAAATCCTATGACATTTT
TTCAGGACATTACAGGGGACTCATGGTGGTGAACACGATTAGAGATATCCTTGCGCGTGT
GATGTGTGTCTTCTGAAGAGGGAAGCAATACTTATAGCTTGTCCTCACCTAATTGCTACT
ACTAAGCTTCTCTCGGAATTCGAAACTCTCTAAACAATCTAGTTTTGGTCCAGATTTTGA
GCAGCTGAAGTTGTAAAATCCAAAAAGAACTAAAAGCCAATTGCTCGGAAACAATTGCTT
TCCAGATTCTCAACCAGCAGTTTTTCATAATTTTAAGCTCCCAAACAGAATGTAAATATC
ATTCGACCTCTAAGGCTCTAATATCCATATGAACTAAACTGATCCAGAAGAAAATTCTAT
AGAATTCTTAGGGGGATGCTGATGGGTGAACTATACCCCTTATACTACTAACTATGTATA
TGTATTTACATATACACACACACATTTATATTATTATAAAAAGGCAAAATTTGCTACAGC
CTACAGGACATCTAAAAAACGTGTAATTAGTTGGAGGACACCGTAAAAACATGTATTTGC
TGTAGGGCATCGCAAAAAGCTGGTAATTGGCTGTTGGACGCCCACAGTATTATTTTATTA
TTTTTTAGAGGAAAAGGTGAGAAAACAGCTTTGTAAATACGGTTCTACCCTTTGAATTTT
TTTTCTTTATTCTTTCCTCTCTTCTCTATATTCTTTCTTCTTGCTTCTCTCTCGATCCCC
TTTCTCACCATGTGAGTGCACGCCTGAGCGGGAGGCGGTTGGCGCGGGGCGGTGCGGGGT
GACGGCCGGGCGCAGCAGCGCAGGCGCCGGCGGCCCGGTAGCGCGCGGCGGCGCGGCCGA
GGCCACGGCGGTGTGGCGCTACGGCTGGGCCACGGCCGGGAGTGGGTTGGCCCAGCGTGG
CGGCGGCTGCGGGCGGCCCGGGGGGTGGGCGGGTGGCGTACGGTAGGAGGACGGCTTGGT
ATATAGCTGGTCATGGCAACGGTTGAGGCTTGAACTGGGAAGGGGAATCGGTGCTTCGGT
GGTGGTGGGTGCTCGGGGAAGGAGTGGGTACAAAGACCATTGCCTCGGAGGCTTCATTGT
AGTGACCACCAGTCACTGGGGATTGCCCGAGGCACTTAGGCAACGGCGCCGGCTGCACGT
AAACCCCCCCTCTCCCGACGGCGAACGTGGTCGGCACCGCCACTCGGCCTATCTAGGAAG
AAGGGGGAGAGGGGACTTCCATGTGGGGCCCACGTTGGAGTCATTTAATCCAAGGGCAAA
CTTATCTTTAATCATTGTTTCTTTCTCCTTTTCCTCCAAAAATTATGAAATAATGCTGCG
GGTGTCCAACAGTTAATTACCAGTTTTTTGCGATGCCCTACAGCAAATACATGTTTTTAT
GGTGTCCTCTAGCTAATTACACTTTTTTAGATGTCATGTAGCAAATTCCGCCTTATAAAA
ATTGAAGATGTTTCCGCCAGAATTTTGCTACGATATCCATGTTTGAATCAATTTTAATTT
TATGTTTCTGTGAAATCCTTTCTTTTTTTTTCTTACACCAGAGTGTCCCTCTTATTCGAG
ATGCGCGTGAATTAATTGGGCCCACACCTTTTCATGCACCCCTTGCCGCACGCAGCAATT
GGGCCCCTGCCTGTTTTCCACACACGGCTTTGCCCGCCGCCACGATTGGGCCTGCAATGC
CCTCGCGTGCCCAATTTTTCACATGCCCGATTGGACCCGTGACGTCCTTGCGCGCGTGAT
TTGCCATTGCCACATGTCCGATTGGGACTACATTGCCCTCGCCCATGATTTAAATATTGA
AGATGTTTTTGTCAAAACTATGGTACGTCGTTCGTATCCGATTCCTGTCACGCGCAACAT
TCATTGCGAAGTCACGACTTGCGAGCGAACTGCGAAAGAAAGTCCGTGTGATGTGAATAC
CAACCGAATGAAACTCGTGGAGTCCATATAGATATCACGTATGTTGTTGCCTAGATCATC
TGATTCTATTCGTGTTACACGACATGATTCCTGGGACATGTTAACATGATTTCAAGTGAG
TCTCCATGCATGCTCGTACGTACTACCAGAGATATTGTTATAATAATCCATAAGAGTCAT
TCTACTTTCGAAAAGAACATGCCAACCGAAATAAAGGATGATCGAACACTACGCCAGATC
GGCCCATCTGTGACGGCCTATCAGTGACGGACCAAAGTGCCTCGTCAGAGATAACCTCAT
CTGTGACGGGTTACAATAAATCACGTCATAGATAGGGCTCAAGAAAATAACCCGTCACAG
GTAAGTACTCATCTATGACGGATCTATATAAGGACCCGACACACAACATCTTTGACGTGT
CCCCGTACAGACCCGTCACTGATGACCTCTTACCTGTGACGGGTTTTAAGTTTGTAACCC
GTCACAGGTGAGATACCTCACCTCAAACATGTTGGATTTTTATACCCGTCACTGGTGACC
TTAAAAAAAAAAACCTCCACCCCACCTAGGAGGCCCACCACCCACCCACCAGCCTTATCT
CCTCTTCTCTTCTCTCTTCCTCCTCTCGATCTTCTCGCTTCCTCCTCTCTTCTCTCTTCT
CTCTTCTCCTCGCTTCCACCCACCCACCATCGGCCGTCGCCCTGTCCACCCTCCACCGGC
TGTCGCTTCCCCCCACGACGACCGGCTGCCGCGGCCTCCCGCCTCCCTCCCATGACCGCG
TCGCCGTCTCCTTCGCTCGCCGCCGGCCTCCAGGAGCTCGGGGCCGCCGTCTCCTCCCCC
CGTCTCCCAATAGCCGGTCGCCGGATCCGGCCTCGACGAGTTTGGAGGATGCGGATCCAG
CGACCGCCGGCGTCTGCGGCCACCTCCCCCGCCTCCTGACCGTGAGCCGCCGCCGCCTGC
CGCCGGATCCGACCTCAACAAATTTGGGGGACGTGGATCCGGCAGCAGCCGCCTCCCCCG
CCGACCGACCGTCGACCGCCGGCGTCCTCGGCCACCTCCCCCGCCTCCTGACCGCGAGCC
GCCGGATCCGACCTCAACAAATTTGGAGGACACGGATCTGGCGGCAGCCGCCTCCCCCGC
CGACCAACCGCCGACCGCCAGCGTTCGCAGCCACCTCCCTCGCCTCCTGACCGCCAGCCG
GCGCCGCCTGCCGCCTCCCCCGCCGACCAACGGCCAGATCTGGTGGACGTCCGCCGCCTC
CATCCCCAACTGTTGGTGTCTGCGGCTCGTCCCCCCGACCGCCGACGTCCTCCACATCTC
CTTCACCCACAAGCGCCGCCACCATTTCCGATTAGGTTGGCTATATTCATTGCTAATTTT
CATTGCCAAATTTCAGATTAGGCTATATCTTGATTGCTTGTGTGGATTTGTAGTTTGTTA
AGATGGGAATCATTACTGTGTGATGTATATTGTTACATAAGTTGTGTGATCTGTGATATA
TATTACTTGTGTGGAAGTGCTTCATATGTTGTTGTTCTCTGATGTTAACAGATCTAAGAA
TAAAATGCAAAGTTTCTATGAATAAAATGCAAAGTTATCGTGTCTTGCATATCGAGACAT
TGCTGGGGGCTGAGGGCTTTTGATTTTTTTGGGTGATTTTTCCTACCTGTGACGGGTGGT
GAAATTAAACCTGTCAGAGGTGACAGACACCTCTGACGGGCTGGAAATAGCCACCCGTCA
CAGGTGACTCTCATCTGTGACGGACCTAAAATACTGGCCCGTCAGAGGTGACTGGGACTT
ATCAGTGACCAGGCCCAAACCCGTCAAAGGTGATGGTTAGGGCCCGTCACAGGTGACTAG
CTTCGGTGTAGTGGAATTTGCAGATTCCGCCCATCATCAATTTCTGCATGACTTGAGATA
AAGCTAGACAAGAACATCCAACATGACACATGAATCAAGTTTACATTGTTTTCTAAAGAC
AAGAACATGCATATTACACAGATCCACAATTCCACATCAAGAACAAGAACATTGAGAACA
AGAACATCACAAAGAGCTGGCCACACTCGAGCCCTTCACCATCACTGCTTTGACCCCTCT
GTCGCCTCTATCACGGCACCACTAGTCCATTGCTCCTTCCCACGCTAGCTCATTGTTGTT
CCCTCACAAATGAGAACGATGTGCAGTGGTGGCATGTAGAGATCTAGCAAGAAGGTCTCC
CGAGCAGGGAGGGGGAGCTGGGGAGGAGGGAAGGAATAGCCGACGTACCTCACCGCCGTT
CTCTTCAAGTCGTAGCCGTCACATCTATCACCGGTGACCTCATCTGTCATCGATGTCCTT
CTACTCGAGGTTGGTGGTGGGCAACTTTACACCGTCAGCCTACTCATCGACAGGGTGCGC
ACCAACGTGGATGACGTCGTTTCCTCCTCCCCCAAGCAGCAAGCCATCGACGTCTAGGGG
TAGGCTGCGATTGCAGCTGGAGAGGGGGCTACTTCTTGTCGGAATGTGACGCCCCGATAT
TCGTTCGGGATTAAAAATTATTAAATAATGCATTTTTAGAAATTAAATAAAAGTTAAAGC
AATTTAATCAAGTGAAGAATAGAGGGAATTTAAAATTCCCTTTAAAAATCATGGCCGGGA
ATATTTTGTAATACAGGGATTTAATACACAAAATAGTCTGAAAATTTGGGCTAAATTTCT
GGGCGTGACACGGAATAAGGAAGAGAAGGGGAGGGTCCAATGATCTGGTCGCCAGTCCTG
GGGAGGGAGAGGGAAAGAAAAGGAGATAAGGATAGAGCGATGGGGAGAAGGGGATCGAAA
GATACATGGAAAAAGAAAACAGAGAGAATGCTAGTGCGCTACTACACATTTTGGCTTGGC
TCGGCTCGACCACTCAAGGCTCAACTTGTTAGTGTCGATCCTATAAAAAACCCAGTACCG
ATGGGTTCTTATCAATGCCGGGTAAACCCTTGTTAGCACCGGGTTTAATCGAACCAGCAT
TGATAGGTTGTTCTGTAGTAGTGTTCGTCAGCCTCAAGGTATATTGGTTTAGTCTTTCGA
AGATGATCATAGAGATAGGATGTGCGTGTGTATTCATAGGGATAAGTGTGTGCGTGTTAT
GAGTATCATGCATTTGTAGTGTGTTTTAGGAAAAAAAAACTCTAAAGTATAAGGTTTGTG
TATCTAATTTTGTAGCATCTGCTTCTTCGTAGCAGAGTTTACCAAACCGTTTGGGGATGA
GGTTACCGCCACCAAGCGGTTTGACGGTTACCGCGAGGTATAATGTGGTTTCAAAAATAA
AAAGATTAATTACCGAACATGATAACCATGATAACCGTACGGTTTATTTTATAAACCCTG
TCTGGCAGACCACCTTTTATATTAATGGCCAACTTTTGCTCTGAAAGTCAAAGTCGTCGA
TCGTCAGATCAGAATGAACCTGGACAATCGCTGTCCCTCGTGCACTCCATCTTATTTCAT
GCAATGATTAACGCGATAAGGGCCAAACACGTGCGTCGTCGTACGTGTCCAGGTCGTACG
GCGCGGTGGTCATAGATTGACGATGTACGTACGTACGTCGTCATGCTCCCCAATCTACGT
TCTTTTTCGTCGTCAGTCGATAGAAGCTATCACGAAGCAGACAAGCATGTGCTGCTCAAC
CATCGGATCATTATAAAATGTTAGTCGCGCGGATATGAATACATATAGATTTTATTATTG
ACCTAGTACATCTGTTAGTTGATCAGCTGATCATCAATAACGAACTAACTAAACAGTCGT
TTGCTCTAGTAATACCTCCCTCCCTAAATAAGTACATTTCTAGCACATGGAGCAAAAATT
ACCAGAGAATATAAATAATTTATACACCTCTAATTAAATAAGAGATTGTGGGAGGTGTAG
GTTGGTGGGGGTAAGATAGGGTGTAATTGGTTCTTTAAGAAAAAGTTGAAATTTGAATAA
GGAGCAAGTGGTTGATGGAAAATAAAACACTTTAAAAATTCACTTATTTTAGAATAAGGA
TGGAATGGTAGAAATGTACGTACTTACATAAGGACAGAGAGAGTAGATTATAAGTCATAT
TCTAAATTTAACTTCATTTTGTGGGGCAGAGCAGCATGTACGAAGGAATATATAAGAAAT
ATTAACTGGTTTCACTTATATTAAGACGGAAGGTGTACTCCTATATATACCCTCTAGTCG
ATTTTAGTTATCTTTTTATTTTTTTTAAAGAAAGAAGGAAGACACATATGTGAACACGTG
ATCTTTCGCTGATGAGGTACACTACACTTCTCCTGCCTTTTAAGAAAAGAAACCTATTTT
TTGACACCTTTTAAGAAAAGAAACTATGAGAGAGAGCAAAAGAGAAGTACGACGTGTTGA
ACAAACGATTTTTAACACCAGTCGGAAATCACCTCTAGCATCTGTTATAGCAACCGTGAT
AAGTACTAAAAAGGCATAACAAGTCAAAAAAAAGTGTGGATTATGGGATTCGAATTCAAG
ATCTCTCACCTTAGCCCTCACGCGTGTTACCATCCTACCTACTATACACATTTGATTTGG
CTAGAGATACTTTCTTTTTAACTAACCCTGCAGGTATCTTTACTACTAATAATATCTTTA
GTCCCAATTGGTGTGACTAATCTGTACTAAAAATGTATATTTAGTATTGTCTCGATGTTT
ACTCCGGATTGATGTTACCAACCGATACTAAAGATGTATTTTCAGTACTGGTTGAGTACA
GTGGGATGCCATGTTTTGTCTCTCTCACAGTAGGCAATTAGTTGTTGGCGTGCGGCGTGG
CACGTCTTGTTCTTTTTTTCTATATCAATATGAGACCTCGCACTATCTTGTGCAATTCAT
TTTTAGAAAAGTTTGATTGGTGCACAGAAAAACATAGGAATGTTAAGTATTAAGTTAATA
CTAGTTCAGAATTTGAATGGTACGTTTTGCTAGGGTAAACCATATCTTCCCATAGTCTTT
GCCTTGACCCTATGCATAGAAAAGAAAAATGAGCTCAAGGTGGATGTTATTTTTTTCTAT
TGAATTCACTTGAAATTATAGTCATAGGAATTTTTTCCTTGCTTTTCCTTTGTTCAATTA
CTACAAATCAAAGGATACACAGTACCAAGTTGTATAGGATTCGTGTTTCTATGTTTTTTC
CTCCACTTTTTTCTACGAATGAAAGGAGTCCTTAGAATATCCAGATCCGTTAAATTTGTA
TCCAATAGAAAAGTCTTCTACTCGGTTCTTTGAAGCGAAGAATTGAGATTCGAACAGTCC
TATAAAATTGCTTTGGAATGGCTTAACACAAGCATATTTTAAAGGAAAGTTAGTATCATG
TCCAACCTCGGTCGACCATTCGCCCTGTATTTTTTCATATATTTTGTAATCATGTGTTTT
AGTTGCATTTGGATAGAATCGGAATATTACATTTTTTATATTATTGTATTTTTTTCAGTC
CTATGTTTTAAATGGGCTTTAAGCATATATATAGCATTCTATGTGTACTAACAAATTAAA
AGATGGGCTTTAAGCATATATAGCATTCTATGTGTACTGGCAGCGTTCGAGAGGGTGAGA
GAGTGAGTTTGTATGTTTCGTTTTCCGCGCGCACGTTTCTCAAACTACTAAACGGTGCGC
TTTTTGCAAAAAATTTCTATAGGAAAGTTGCTTTAAAAAATCATATTAATCTATTTTTAA
AATTTAAAATAGTTAATACTCAATTAATCATGAGCTAATAGCTCACCTCGTTTTGCGTAT
CTTCCCAATCTCCTCAATCCCCTTCTTCTCAAACACACCCTAACAAATTAAAAGGGGGAA
TCTTTATCCTCCTATCAAAATATGACTTGTCGTGATCCTTTTGTTCCGGAAGAGTTTCCT
GGCAATTCTCTCTCCATATAAGCTTGCAGATGGTGGTTGCTGACTAGCTAATTAATCAGC
AGAGGATACGGACCCCTCTGCCTTTCTGCGTTTGTCCTTCAATTAACTGATGACACAGCA
TAAGCGTGGCAAAGATCACCAACGACAGTCTCGACAGCATAAGCTAGCTTTATGATATTT
TCAGAAAGAAAAACTTCAGACAGTCGATCGCGTCTATCTGCTGGGAAAAAAAAATGAGGT
GAGGTACAGACGTCTTGTGAACATTATGGGCGGGTTAATGAAACCCCGTTAAGAAAACTG
CATCGTCGTCATCGACCAGCTAGCCTGTTTGTTTAAATTCTTTTAGATAGAAGGATGGTT
TTTTTTTTTAGAAATTTCAATATGACAGGCCACTGTGACAGTCCGTACTTGATTTGTCTG
AGAAGGATCGCGGCACGACCAAATTGATAAAAGTGATGAGTAAGACGGAACGCGTAAGAA
TTTACTAACTTCAAACAAGTTAAGTAACGATAGCTGATAGATTAATTGATCGATCGAGAA
ATATAATGTTCTTCGAAATTCAGATATAATGTGAAGGCAACTGCGTTGTAGGCATGTCGG
CTAGCTTGCTAGCTACTTCCTCTTTTTTTTTAAAAAAAATGAATATATAATTAAAGGTGA
TACATTTTAGTACAATAAATATGGATAGAGGTATTCGTATAATACCAAAATATGTCACAT
CTAGTATTATATTGGTTTTTTAATAAGACAACAAAAAGTGGCTGATATTGTGCATAGATA
ATCTAGAATCTTAGATATTTACATCATATCGATCATATCTGATCATCGAGTCAACTACTA
GCTACTTTAATTAATTCGTAGATATATAATATCGTACTAGCATGTTAATTACACCGCGTT
CATGTATGCGAGTAGCTACAAGTAGCTAAGTGGCCATTTGCGGTGCACATGTGACTGCCT
GTACGGCCGAGCTAGGTGCCCTCAAGCGTGTACTATGTGGCAAAAATTAGCTAGTTAGGA
CATATCGACGCCGTCCAATTAGATCGGTGTAGTACAAAATGACTCAGCAAGCTATCTTAA
TTAATCCTCCTTTTGACCGGGAGTTTCCAAGCAAGTTATATGTGCATGTACTCTACTAGC
TATTATACCTCTATCCTTAAATAAATACAGTTATATAGTTTAAATTTGAACTACACGACT
GTATTTATTTTGTGACAAAAAAAACTATATACATAGTACTTCCTCATTCCCAAATTGACC
ATTATATAATGAAATTCAAAATTTCTTAAATTGATCATCGTATAACCGTATGAATACGGA
TTTTAACAGAATATAATTAATGCAGCATGGGAGAATGTGTGCATGCGAAGGTGTAATTGG
CATAGTGTTTTAATCGATACACGTATTGTGGGAAAATATGTGCATAGTGTCTTTGATTAA
TATGATTTAAATTATTCTTAGTTTTGACTCTTGATGCGTAAACATATATGATAATCATTT
GGGAAGGAGGGAGCATAGCAGGTGGCGCAGCTGCTGATGCACTGCAATTAATTAGCTAGG
TGAACATCACAATGTTGTAGTTACACGTACGTAAGTACTCCCTCCGTACTCGTAAAGGAA
ATCGTTTAGAACAATGTTTAAGTCAAATCTTGAGAATACAAATCATGAATAACTCTTACA
TTGTTGAATTTGAAAATATAAAAATTATATGAATAGATTTGTCTTGAAAAATAATTTTAT
AAAAGTATACATACATCACTTTTTAATAAATATTTTTATAGAAAAAAGTCAAAGTTATGT
TTTGGAGACCGTATCGCTATCCAAAACGACTTCCTTTGTAAGTACGGAGGGAGTACATTG
TCCGTTCGTTCGATCGTTTCAAATTTTGAAGCATTAATTAGTTCATGCATAAACTTTTTT
GTTTTGCGAGAATAATTTTTTATGTGGCTGTCTCTAAGAGTGCCACATTAAATTGAGTGA
CAAGGTGGAAGAGAAAAGTAAGGAGAGAGATGATGAGCCACCGATGTGAGAGTATTAGAG
ATATTGGTATTTATATACTCCCTCCGTACTCGTAAAGGAAGTCGTTTAGAACAATGCTTA
AGTCAAAGCTTAGGAATATAAATCATGAATAACTCTCAAGTTGTTGAGTTTGAAAATGTA
AAAATTATATGAATAGATTTGTCTTGAAAAATATATACTTTCATAAAGTATACATACATC
ACTTTGCAATAAATATTTCTATAGAAATAAGAAGTCAAAGTTGTGTTTTGGGGACCGTGT
CGCTGTCCAAAACGACTTCCTTTTATAAGTACGAAGGGAGTACCAGAGGTGACATATTAT
ATAAGTTGTCTCTTAGTTTATCAGTGAATGATATAAAATTGGAGGTGGTAATCACGTCTA
CCATAGCATTTGCTCTTAATTAAACTAGCTAGGCAACGTCGTGCTTGTTGCAATTAATTA
GTCTCTTGCATTTGTAGTACACACATGCATGCATGAACTGATGAGCCCACGTACGTGAAG
GGTCGATGAAGCTGCATGGCAATTGATATGTGATGACAGTACAGATTGACATTGTCATTA
TTGTACAGCTTAATAGTACAATACAGGCATTAGGCTGGATACTACTATAGCTTTGTATTC
GTCCCGTTGCTGACCAAATCAACTACGCTCGACCAAATTAAGGGAGGACAAAGGAATAGG
AAATTAAGAGCGAGCTGGTACCGGAGGGCAATCAAGGGGCGGCAACCAAAATAGAGAGGA
GGGATAGGATATGCAGACGCGAAGATGACGCCGACGCTGGAAACCCTCTTGGGGGCGGCC
GGGCGTGGGCGTGGGAACATTTTTGCCACTCGCGCGGGAAGGAGAGGATCGAGAGACGCG
GGGGAGGAGAGGAGAAGCGTGCGAGTGCGAGATTAGGAGTCGGAGGAGAGTGCTCGCTCG
TCCTCAAATCTACCGAGTGAGGAATACCGGGATGGGAACTCCCACTACTATAGAATTTCT
GATATGTAACGGCCTTTCCCGTGCCGAGGGCTTGCGGACTGTCACAACGAGCTAAAATAA
ACACCGACAAAGATATACTCGCACTACTAGAAAATACATTTTTCCCGACGTGGGGGTCTT
TTATTTGCAGGCGGACATGACTTTTGGAGCCAAATGACCACCTACAAAAATATAAATCGG
GGTGAAATTCACTAGACGACTTAAGCAACGCCTGCGAAAATGGCGGAACTTATGTGGTCC
GCCTGCAAAAATCGTACCTACCCCAAAAAAATCTAAGTCTTATCTTCTCCTGCACCCTCT
CCCCACCACTCATTTCCCTCTCTCAACTCTCTCTCTCCCTCAACACTTCTCCAATCCCTC
CCCTCCCTCCCTCCACCGGCTGGGCCCTCCCCCTCCCCTCCCCTCCCTCCCTCGACCGGC
GGTGGCGTGGACAGCTCGGCGGCAGCGACGACAACGATGGTGCACACGGGGCGGCGGCGG
TGGCTCCCCTCCCCCTCCCTCGCAGATCTGGCCGGAGGAGGGAGGAGGGAGGCCGGTGGG
GGCGGCGGTGGCTCTCCTCCCCCTCCCTCCCAGATCCGGCCGGAGGGAGGCTTGGGTGGG
TAAGGCGCACTGGTGGAGAAGTGCTTTTTAGTCCCGGTTTGTAACCCCCTATAGTCCCGG
TTTTTAAACCGGGAGATGAAAAAAATACTCTGTTTTGGGAAGATAGTTGGATTGGGGGGG
CGTCCTTTGGCTGATCAGTTTCCAATTCTTTATAACATTAGTATGAATAAGTATACTTTG
GTAGCTAAAGTAGTGTTGGAAGGACTGGATAGCCTGAGATTTAGAAGAACTCTGGTTAAT
AAGAAGTTGGAGGAATGGAGCAAACTGAAGTGTCTGTGCAAGAATGTGAAACTGACAAAA
GATAAGGATACTCTTATCTGGAGGCTGACTAAATCAGGCGTCTTTTCTGTGAAGTCCTTT
TACAGGGCGTTAATGATTCAGGGGAGTGGTTTCCCTTTTAAGAGAATCTGGAAATTCAAA
ATTCCTCCAAGGGTGACGGTGTTTCTTTGGTTGTTGTTGAAAAATAGTGTCCTAACTAAA
GACAATCTGTTAAAGAGAGGTTGGAAAGGGAAGGAGTCTAATTGTCAATTTTGCTCTGGA
CAGGAAAATGTGGAAACTTGTTTCTTACTTGTCCTGTGTCTCGCTTTCTTTTGAATGTGA
TTGGCAGTGTTTTTAACCTGACTCTGGCAAGAGATATCAAGCATCTTTTAGGAGGTTGGC
TTTGTGATTTAATAAAGAAGATAAAAAGGTAGTGGTAGTTGGGATTGCTGCTGTTCTTTG
GGTTATTTGGAAAGCCAGGAATGCTGCATGCTTTAAAAAGGAAAAATTGAATGACCCGGT
GGAACTAATTCATTCTGTTTGTTTATGGATCGAATCTTGATCTATTTTGCAGAGATCGGA
GGACGCACAAGAAAAGCTATGAATGGGAACGGCTCTGCTAAGGAGGGTGGCAAGTGAAAT
CTTTAATGCAAGCTTCGGGTGGAACACACAAATCAGGAGGCTGGAGTTGTGATTCTGATT
GTGATGTTAGGCTATGTTAAGCAGTTCCATCTTGAGTTTGTAATAGGAGCTTTACCTTTT
GTTATGGTATATGTGCCATGAGTATGGTCGTTTTGTTGAGTTAGTCTGTAAAAGATCTTT
CATTTCGTTAATGAAATGGGAGGACTCTGTCCTCTTTCTAAAAAAAAAAAAACCGGGACT
ACCAATTCAGGACTAAAGATCGCTATCTTTAACGAAGGAGAGAAAAAAGTGAGGGGATAC
CGAGGAGATATCGGCAGTTTATTTTGGTCCCGGTTGGTATAAACAACCGGGACTAAAAAT
AGATCTTTAGTCCTGGTTGTTTATACCAACCGGGACTAAAGATAATTGGAGCTTAACTGT
ACCCACCAACTTCTTTGAACCGGGACTAAAGATGACCAACCGGGACCAAAGATCAAAATT
TTTTTAACCGAGACTAAAAATGATCTTTAGTCCCGGTTTTTATTGCAACCGGGACTATTG
TGGAATTTGGTCGACCGACCAAAGATGATTTCTGCACCAGTGGCGGCGGAGCGCGGGCCG
GAGACAACGAATGCTCAGTGGCGGCGGCGACGACGACGGCGCGCGCAGGCCGGTGGTGGC
GGCTCCCCTCCCTCCCTCCCTCCCTCGCAGATCTAGCCGTTGGAGGGAGGGGAGAGGCCG
GCGGGGGTGGCGGCGGCTCCCCTCCCCCCTCCCTCCCAGATCCGGCCGGAGGGAGGCCTG
GGGAGGGCGGCGGGGCGCGGGGCGGCGATGACGATGGCTCGGCGGCGGCTCCCCTCCCAT
CCTCCCTCGCAGATCTGGCCGGAGGAGAGAGGGGGAGGGTGGCGGCGATGGCAGCGAGAC
ACGTGGCGCGATTTTTTTATTTTATTGTATTTTCGGAGGCGGGCGGTTGCCCCGACTGCG
AAAATCGATCGCAGTCATTGGGCTGCAGTCGGTCTTGCCCCATGCCTGCAAAAATTACTT
TTGGCCGCCTGCAAAAATGCCTTTTTTAGTAGTGTCGTACATACATTATCCATATGCATG
TATTTCGCGCCCATCACCGATGAGACCTATCGGTGACAGGCTTATGTTTAGGCCCGACAA
AGATTATCTCTGTAATCTTTGTCAGGCCCTATATTTCTTAAGGCCCGATAAAGATAATAA
ATAGGCCCGTCACGGATGGTTGTCATCGGTGACGGGTTCAATATTAGGCCCGATTGAGAT
AACTGAAAACCCGTCACCGATGTCCGTTTGTTGGCCGTTACCGATATCTATTGCACACTA
TAAATACTCCAGCCACCTAAGTAATGGTTATCCCACTATTAACTATTTTGGTGGGAGGTG
TTGGGGGCGAATTTTTGTCTGTTTTCCAAAGAAAAATGTAGAATTCAAAAAAGTAATTGA
AAAATAGTAAACAATTCCTATAAATTTAGTAATACTTATCTTACAAAATTATTATCTAAT
ATTTGTTCACTTTTGCAACGATGGATCAAAATTGGATGTATAGAACTGTGCGACGACATA
GCAAAGAGTATAGAAGTGGCATTTCAAATTTTATAAGCAGCGTGGAGGACATGAAAAGAA
GAAACAGCGATTACATGTGTTGTTCATGTGCAGATTGCAGAAATGATATTATGCTTAATA
TTTTTGCATCTCAATTGCTTAGGTTCTACGTGATGGAACCAATTCACATATGTTCAAGTT
TTAGACTGATATGAGTACTCACATTATATTTATGATTGTTTATTCTTTCAGTGGTAGATA
ACGTACCCATCAACAATGAGTCATGGTGATTAGTCTTTCAGAGATATTCATAAAGATAAG
ATGTGTGTGTATTATAGGTATAAGTGCGCGCGTGTTTTTATCATCATGTGTTTGTTTATA
ACATGAGTGAGTGAGAAGACACGTGCCCACAACTCAACCACTGATGAGGGCTAATCCGTT
GCACCACCTACCTTATCTGGATCATATCAGGTCTGTCTCTATGTAATTTTGTACTAGCAT
TTGCTTCAATTCCCCGCAATACACTTAATTATGTGAGTGACCAACTTGCTCTGGAAGTCA
AAGTCGTCGATCGTCGTCAGATCAGAATGAACCTGGACACATTGCTGCGCCTCGTGCATC
CATCTTCACGTGCGATAAGGAAAAGCACGTGCGTCCAGGTCGTCGCATTAGTGGTCATAG
ATCGATTGACGATATCGACATATCGTCATGCTCTCCAATCTCTGTTCCTTTTCGTCGTTA
GTCGATAGAAACTGTCACGAACTCATGAAGCAAACAAGCATGTGTTGCTCAACCATCGGG
TTATAAAATTAATGTTAGCTCGGATATGAATACATTATTCACCAGTACTACGTACTGCTG
TTAGCTGATCAGCTGATCATAAACAATGAACTAGAAGTAGTTATAGTTGTTTGCTCTATT
AGATTATAAACCATATCAGCCAGAGGAGGAATTTTTTAGTGGCAATTGGCCGTACGTCAA
AGCGGATCCATACACAACTACAGAAATAGTAGTTCTAAAGAAAAAGAAACAGTATGTTTT
CTCAAACGATTATAACATATTTTCAAACAACCGTTTGCGTCCGGGTGTCAACGAAAATCG
TCATTTTCCTAGGCGGGTCATGGGTGACGTAACCACACGTGAAAACGTTATTTTCACACG
TGGACACGTTATGTCGCCTGTATGAAAAACAATTTTAGCGAAAAATCTAGAAACCCTAAA
TTTGTCTCCTCTCCCGAAGCAACCATGCTGCCACTGTATCGCTCCTAAGACCGCCAAATC
TGCCCATCACCGTCGAGGTTGAGGTCGCATTTGCAGCCGCACGCCTTGGCTCCTCCGTCT
CCACTGGCAACGGATCTGCCCATCATGAGGCTGCAGGCGGCGGATCCAACCGCTGCCTGA
AGCCCGCAGGCACCGATGGCTGCTTCCGCCGCACCGGGTTGCGCGATCATCAGGGTCGCT
CTCATCCCCACCACCGCTTGAAGTCATTAGATTTACCATCCCTGAGGTCAGTTGCAGTAT
GGATCCGCCACTCCCGTATCCGTCGCCCGCCGTCGCCACCACCGCTACCCGAAGCGTGTG
CCTGTCAATGTGTGTCGTTTGTCAAGAAGGGAAAGAGAGGAGAAGGAGCACTAGGAGAGT
GGGAGGCGATGCCCGACGTCGATGCACGCCATCAATAGGAGAAGAATGAAGAGAGGGAAG
AGGAGCTTAGAGAAGTGAGGAAGAGTGTGCAGTCCTTATTTAAAAAGAAAAAGTACGAAT
TACCCCCCCCCCAAAAAAACTATCGCGGTCGTCCGAATTACCCCCCTAAACCACAAAACC
GGACATTCTTCACTCCCCAACTATATAAACCGGACGAATTACCCCCCTCAACCCAATCCG
CGGTGGTTTTGGTCTACGTGGCGTACACGTGGCATCCCAGTCAACGTTTTTTAATAAAAA
AAATAGTGGGACCCGCCTGTCATACTCTCCCACCTCTCTCTCTCTCTTCCTAACTTTCCT
CACAATCTCTCTCTCTTTCCCTCTTCCTCTCAATCTTTCTCTGTCTGCAGGCGTGCATGG
GGGCGGGTAGTGGATGGCGGCATCGCGGCTACGGCGGACGGCGGCGTCGCGGCTTTCTTC
TCCTTCAGACGGTGACCGCGGAGGCAGCGAGTGCGGCGGAGGAGGCAGCGGCGAGGAGAG
GCGGCGGAGGAGGCAGAGGCGAGGAAAGGTGGCGGCAGAGGAGGAGAGGTGGCGGCGTGG
CGAGGCCACGGTGGCGACGGTGGAGGAGGCGAGGGGGTGGAGAGGCGAGTGCGGCGGCGA
GGCGAGCGGTTGTGGCGAAGGAGGCGAGGGGGCGGCGGCGAGGCAGGGCAGCGCAGGGGT
GGGCGCGAGCGGCAGCTGGGTGCCGAACGGCGGCGGCGGGTGCGGCTGGGAGCGACTGGC
GGCGCGAGACGAGAAGGCGGCGACGTCGTCCCCCCGCAACCGCCTCGCCACCGCTGCCGC
CGTGCTCGCCTCCTCCGCCGCACCCTGCCGCCGCCTCGCCTCGCCTCCTCTGCCGCACCC
CTCCGCAGCCGCCTCGCCTCCTCCGCCGCACCCCGCCGCCGCCGCCTCGCCTCCTCCAGC
CCGCCCCTCCCATTTCCTCTCCCCCTCCCCCATCCCCTCTAGCTTCCCTCGCCGAAAAGC
TGGGTTCACATGGGGCACCACCACCGATGGCATCATGAGGCGCCCCCGTCGCCGTCTCCT
CACAGCATCCCACCACCGTGGAGCACGACGTAGTGGCGCCCGTCGAAGGTGCGCCCGAGG
AGCGCGGCGGCGGCCGACGCGGCCGCTTTGGGGCGGAGGAAGTCTTCGCGGCAGAAGCCG
CGGCCATGGCAAAGAGGCAGGCGGCGGTGCTCGCCGTCGTGGCGTCAGCCGCCGCCGCGT
GGCGAGGTCCGCCTGGACCACCACCGGTCCACCGCCGCGGCCTCACGCTGCCGTCCGGTT
CCCCCTCGTCTCACGCTGCGCGTCGCCGTGCATCCTCCGCCCACGAGAGAGAGACAGAGA
GAGATTAGGAAGAGAGAGATAGAGGAAGAGAGAAAGAGGGGGTATGACATGTGGGTCCCA
CTATTTAAAAAAATAAAATGCTGACTGGACTGCCACGCGTACGCCACGTAGACTAAAACC
ACCGCGGATTGGGTCGAGGGGGGTAATTCGTCCAGTTTATATAGTTGGGGGTGAAGAATG
TTCTGTTTTGTGGTTCAGGGGGGTAATTCGGACGACCGCGATAGTTCGGGGGGTAATTCG
TACTTTTTGCTATTTAAAATTGGTCCGCCCATTAGTGCACAACCCCCATTATTTATTTAT
TTTCACATGCAAGCCATTTAAGGAGGTGTTTGCAAAAATAACACTTTCTCTATTCAGCTA
TCTTAGGAGGTTCATCTATGAAATTCAATTTTTACAAACGCATCGTAACTGGACACCTCC
CGTATAATTTTATAAGTGGGTCTCTTTTTAGTCCGCTTGTAAAAATAATTGTGGATGTGT
CCACGGAAATCCTTTCTTATAGTGAAAACTAAGTTTTCCTGCAGCGTACAACACAAATAA
ATTCATTAGTGCATGATTAATTTAGTATTAATTACTATAAACTTAATTATTGATTTATTT
TTAAATAGAAATATTGATTTTTTTAAAAATATATACCATTTTGAAAGTTCGGGCAGTGTG
TTTACTAGAAATAAGATAGTAATTATGCCAATAAGTTGTTTAGAACGCAATATCGTAAAC
ACATGCTCCATCCGAAAAAAAAAACCTAGGAGACCCCTCCTAAGTTGATTTTTCATGGAA
CGGAGGGATTAAGTGAGAATTGTTTGCCAGAGAACTCAGAGCATGAAAGGTTCCCTCTGG
TACTAAAATATAGCTAATAGCTTTTTAAAAGGTAGCCATATTTGGAAGATCAGTAGGGGA
GTACGGAGGAGTATATATATATATAAGAAATAACTGGTTGTTTAACTGTAAACTGGTTAT
TATGTAATGTTCCCAGGCTCCTGTGGGCCCCACGGTCAACCATGGTGTGTTTGACATTCC
GTACTTATCCAATCTCTTTGACCACGTGCGTGACTCGCAGTCGCAGGACTACTGTATACC
GATCTACCTTTCGTCAAAAAAAAATCCAATCTTATTAACAAACATGAACATGTATGCATC
CAGATTTATTGCTAAGATTGAATTCTTTTTATAGACGGAGTAGTACTCCTAATAACTTTT
TATAGTGTAGTCGACTTATTTAGTCGTCTTTTTTTTTCTGAAAAAGAAAAAAGGAAGAAG
CAGACATGTATGTGAATATGTGATCTTTCGGTGACGAGGTACCTCTCAAATTTGATGGAG
CAACACTCAAAATACAAATTTCTCACAGTGCAAGTTGCTTCGAGTGGTAGTTTCACATTT
TTATTTTAGCCTTTGGTGTTTTTCATTTTAGTACTCACAACTTTCCAATTTATATAGAAG
TTTAAATTTTACACTAAACACCCCAAAATCTAGAAATTAATAAAAAAATCTCTCCTCCCT
CCCTCCTCTCCCCACCGACACCAAAATCCCCCTCCCCATGCCTCACCCACTTCACCAGCC
GAGCTCCCCCACCCTCTCACCTCCCACCAGCTCAAGCTCTCCTCTCCGGCGACATCGTCG
CCTCTCCTCTCCTCTCTCCTCCCCTGTGGCATGATCGACGCGGCAGCGGCGTGGATCAAC
ATGGGTGGTGGAAGGGATTGACGCAGCGATGGCGGATCAATGCGGAGATGGCGGATCGAC
ACGGTGGCGGCGGCGAGGGTCGATGCAGCGGCGGTGGATTGTCGCAGCCCTTCTCTCCAG
TCCACCCCTTCTCCATCTTCTCCAGAGCGAGAATGACGACGCCGCAGGGCGACGACTTAG
GGTGAGGCATCTCCCCAACGCGGCCCCTCATCTGGTCCTCGCCAAAAGTCTGACGAAACT
ATGCGGCTCTCTGCTGGGGGGTTATGGCCTTAAGAAAAGAAACTACTAAGAGAGAGAAAA
GGAGAAGTATAACGCGTTTGCTTTCTGCAGGCAAATCAGTCGTCCAGTCTATGGCCTTGT
TTAGTTCCAAATTTTTTCTTCAAACTTCCAACTTTTCCATCACATCAAAACTTTCCTACA
CACATAAACTTCCTACTTTTCCGTCACATCGTTCTAATTTTAACCAAAATTTCAATTTTG
ATGTGAACTAAACACGCCCTATACCTAATAAACACACTAATTTAACTGGATACCAAACAT
TGATGTAATTTAGATCATATTTAATTAGTTACTTTCGTTTATGTAGCACATGCACGCATA
ACTAAATCAATAGCGAACGTAACGTACTGTACTTTTGCGACAAGCACACATACGCGGCAA
ATAGCAGTATCAGTACAGCACGCATGCACACGACGGTGTTTTTTTTTCCCTTTTGGTTTG
TTTGTGAAGACGTGACGAGGAGGTCAAAGCTGGATATATAAGTGTACACCCATTTTCTTG
GAAATTCGGACATTGGTAGAATAGATGCGCGAATGTGATCGGATCATCGGAGTAAAGGGT
TGGCACGTCGTCGACCAGCCGAAAATGTGATCTGGTGGTTAATTAGTTGGCATCATGCAC
GCACTACACGTTTCAATCAACAACTACTGGTACGTACAGGCTACTTACTCCATCCTAAAA
TACCATAACGTCGTACTCTATCTGTTTTGATGTTTATTTTTTTAGTTAAAATTATTTATT
TTTAATTAAGTTTATAGAAAAATTAGCAAAATCTAGAACACTAATTTTGTTTCATTAAAA
TTAATATTGAATATATTTTAATAATATGTTTGTTTTATATTGTACATACTATTATATTTT
TCTACAAACTCAAACATACAGAAGTTTGACTAGAAAAAGAAGTCAACCGACTTAATTATA
ATGTAAAATCGAGTATATTAGATTAGGCACCGTCTAGAACATGTCTGACAAGATTCACTA
TATCCAATAGAAAAATATCCTACTCTCGGTAAGGATTGAGATTTGAACCGTCCTATAAAA
TTAAATTGCTACGGACCCCTCTGCCTCTCTGCCTTTCTACTTTTGTCGTTCAACCTCAGC
CTGTTCATTCGTGGTTCGGAGCGGGTTTTGAAACCAACCCAGCGTAACCCGTAGCAATCC
GGTTTAGACGGTTTTTGCCAACGGTTTTGCCGGGTTAAACCGTCTTTGTCTTCCTCCTCT
GCACACACGAACGAACCAGAGTAAAATGCAGATGGGAGACAGCCATGGATGTCCTCAACG
AGAAGGTTAAAATAGTTGGCTCCTGCGCAGCTGCACGGAGGGCTCTCCGAGGGTCACGCG
GTTCGCGGCGCCGCGCGGTGGTTCCGCCGCCGCCGCCGCA
