# Supplementary material for: A sensitive synthetic reporter for visualizing cytokinin signaling output in rice
Source: Plant Methods. 2017 Oct 27;13:89. doi: 10.1186/s13007-017-0232-0 (PMC5658958; doi:10.1186/s13007-017-0232-0)
Supplement: Supplementary file 3 — Additional file 3. Summary of 5′-(A/G)GAT(T/C)-3′ motifs in rice cytokinin type-A genes, control genes and random sequence. [file 13007_2017_232_MOESM3_ESM.xlsx]

## Sheet: Sheet1
Additional file 3 Summary of 5'-(A/G)GAT(T/C)-3' motifs in rice cytokinin type-A genes, control genes and random sequence
	Sequence length	Total hits	Hit density ( per bp)	distance (>30bp)	distance (6-30bp)	tandem(6-30bp)	inverted(6-30bp)
Type-A genes
OsRR1 (LOC_Os04g36070)	4229	35	120.829	27	8	2	6
OsRR2(LOC_Os02g35180)	5520	48	115	36	12	6	6
OsRR3(LOC_Os02g58350)	5000	45	111.111	34	11	6	5
OsRR4(LOC_Os01g72330)	4140	33	125.455	22	11	8	3
OsRR5(LOC_Os04g44280)	4820	35	137.714	24	11	7	4
OsRR6(LOC_Os04g57720)	4451	64	69.5469	43	21	11	10
OsRR7(LOC_Os07g26720)	4301	44	97.75	33	11	2	9
OsRR8(LOC_Os08g28950)	4600	36	127.778	26	10	5	5
OsRR9(LOC_Os11g04720)	4964	50	99.28	33	17	9	8
OsRR10(LOC_Os12g04500)	4240	44	96.3636	32	12	5	7
OsRR11(LOC_Os02g42060)	4150	34	122.059	28	6	3	3
OsRR12(LOC_Os08g28950)	4305	31	138.871	20	11	6	5
OsRR13(LOC_Os08g26990)	3840	19	202.105	15	4	2	2
OsRR14(LOC_Os03g53100)	4080	38	107.368	31	7	4	3
OsRR15(LOC_Os08g28900)	4240	31	136.774	24	7	5	2
Sum	66880	587		428	159	81	78
Mean	4458.67		120.534	28.5333	10.6	5.4	5.2
Control genes
ACTIN1(LOC_Os03g50885)	4797	29	165.414	25	4	1	3
25S rRNA (LOC_Os03g15020)	5192	21	247.238	19	2	1	1
eIF-4α (LOC_Os02g05330)	5438	38	143.105	33	5	2	3
GAPDH3 (LOC_Os04g40950)	4261	30	142.033	25	5	3	2
Ubiquitin (LOC_Os02g16040)	5329	47	113.383	38	9	3	6
GAPDH1 (LOC_Os02g38920)	5383	42	128.167	34	8	5	3
Polyubiquitin (LOC_Os06g46770)	5597	43	130.163	37	6	1	5
Alpha-tubulin (LOC_Os07g38730)	4693	33	142.212	28	5	2	3
EF1 (LOC_Os07g43730)	5844	39	149.846	36	3	1	2
unknow protein (LOC_Os10g36650)	5696	44	129.455	37	7	2	5
UBQ5 (LOC_Os01g22490)	6122	37	165.459	35	2	0	2
UBQ10(LOC_Os02g06640)	5322	47	113.234	41	6	0	6
β-tubulin (LOC_Os01g59150)	6005	45	133.444	39	6	5	1
Sum	69679	495		427	68	26	42
Mean	5359.92		146.396	32.8462	5.23077	2	3.23077
Random Sequence	66880	528	126.667	334.1	62	35	27
